# Supplementary material for: Reverse immunodynamics: a new method for identifying targets of protective immunity
Source: Sci Rep. 2019 Feb 15;9:2164. doi: 10.1038/s41598-018-37288-x (PMC6377634; doi:10.1038/s41598-018-37288-x)
Supplement: Supplementary file 2 — Table S1 [file 41598_2018_37288_MOESM2_ESM.xls]

## Sheet: Sheet1
Parsimony Score		76	48	63	34	20	119	41	47	24	95	5	64	44	42	13	34	23	22	56	49	56	15	11	86	10	34	47	41	39	76	73	15	11	29	49	78	59	82	62	30	75	68	60	57	63	95	59	65
Number of Variants		2	2	2	2	2	3	2	2	2	5	2	4	3	2	2	2	2	2	3	2	3	2	2	2	2	2	2	2	2	2	2	2	2	2	2	2	2	2	2	2	2	2	2	2	2	2	2	2
2	site	162	167	172	173	175	187	189	190	196	197	199	200	201	204	206	207	225	228	230	242	243	244	245	267	269	282	283	285	296	300	308	325	328	330	332	393	395	404	405	407	435	439	448	451	485	493	496	503
2	162		0.112342	0.257263	0.0445223	0.0274443	0.00336358	0.092646	0.083614	0.00246988	0.100683	0.02817	0.0940085	0.10211	0.0156749	0.013704	0.0022378	0.0190599	0.0380554	0.0199978	0.000973644	0.0521397	0.0052344	0.00423223	0.0879383	0.00455904	0.00124455	0.0375381	0.0174708	0.0462263	0.000482834	0.0403784	0.0153452	0.00688887	0.0171947	0.0174149	0.0676717	0.00124663	0.0265226	0.0232994	0.0167032	0.0471444	0.0284992	0.0347722	0.0400866	0.0357681	0.000116454	0.00302606	0.00251987
2	167	0.112342		0.194861	0.0176559	0.0254947	0.086637	0.0417528	0.199211	0.0361306	0.0860059	0.00360665	0.0854138	0.0378479	0.112673	0.0860588	0.0111826	0.110418	0.0302292	0.0188358	0.0191465	0.0670698	0.00997145	0.00735851	0.0110602	0.011263	0.0492902	0.0120885	0.00339325	0.01786	0.00336689	0.00890687	0.00568161	0.00057189	0.00856825	0.0239713	0.00567993	0.00256223	0.0232884	0.0123064	0.00508015	0.00334635	0.0034211	0.0118057	0.00124117	0.000984332	0.00129215	0.00208983	0.00295138
2	172	0.257263	0.194861		0.0843495	0.0829253	0	0.0746894	0.229972	0.0744563	0.15298	0.0697616	0	0	0.0282734	0.0162783	0.0230171	0.0117426	0.109149	0	0.00451202	0	0.010223	0.0015531	0.00505811	0.0179678	0.00470595	0.00663489	0.0142729	0.0221096	0.00285355	0.0123102	0.00307234	0.0202348	0.00536661	0.00299568	0.0209978	0.0108677	0.00608886	0.00386127	0.0109376	0.0402671	0.00939941	0.0166888	0.0171071	0.0124303	0.00178534	0.0055544	0.00529712
2	173	0.0445223	0.0176559	0.0843495		0.0153375	0.149306	0.0257568	0.128068	0.0846827	0.114491	0.173001	0.0685128	0.00884696	0.00354635	0.045916	0.0833632	0.0356502	0.101357	0.103935	0.0340444	0.0169394	0.0130741	0.0263083	0.00477481	0.00782669	0.0147675	0.0071624	0.0241897	0.0124714	0.00809955	0.00570473	0.00966978	0.0017175	0.00102672	0.00475884	0.0113417	0.00366563	0.00400733	0.00521473	0.00031237	0.0113035	0.00183795	0.00230684	0.000875237	0.00105442	0.00559877	0.00463598	0.00299097
2	175	0.0274443	0.0254947	0.0829253	0.0153375		0.10211	0.0201731	0.0381885	0.0261913	0.227283	0.00940463	0.100569	0.0155282	0.0465371	0.125042	0.00837632	0.110178	0.01742	0.0473867	0.0499784	0.0216153	0.00854353	0.00611397	0.0146948	0.000116283	0.119744	0.0130959	0.0195243	0.00699063	0.00872819	0.0524768	0.0162168	0.00402081	0.000618547	0.0538473	0.0124459	0.00601499	0.0444603	0.0507905	0.00819778	0.0151511	0.0354113	0.0193407	0.0411067	0.0341955	0.00952415	0.000405746	0.00217907
3	187	0.00336358	0.086637	0.102024	0.149306	0.10211		0.184723	0.14124	0.189248	0.248355	0.088616	0.10384	0.063531	0.0321612	0.0869629	0.0648184	0.107776	0.0466327	0.0424524	0.00691944	0.0221512	0.0275075	0.0257023	0.0124563	0.0273535	0.0803555	0.0181547	0.0412552	0.00697242	0.00265374	0.0162786	0.0117287	0.00720808	0.00900604	0.00929925	0.0263684	0.00981655	0.0368702	0.0270101	0.0150962	0.00982062	0.024845	0.0247442	0.00535052	0.00802839	0.00659909	0.0146007	0.0175953
2	189	0.092646	0.0417528	0.0746894	0.0257568	0.0201731	0.184723		0.0885035	0.0318411	0.065502	0.0157807	0.0636907	0.118471	0.00732832	0.00207257	0.00410138	0.01632	0.0207126	0.0139459	0.0449701	0.0327647	0.00405658	0.00636098	0.0610433	0.00638471	0.00953476	0.00208307	0.00461486	0.0314835	0.0042955	0.0150497	0.00267754	0.00196535	0.00294222	0.00982318	0.0142968	0.00171889	0.0156589	0.00467023	0.0126961	0.0167793	0.0118327	0.0108937	0.0087231	0.0153757	0.000394828	0.0084571	0.0114225
2	190	0.083614	0.199211	0.229972	0.128068	0.0381885	0.14124	0.0885035		0.10462	0.199415	0.117816	0.28717	0.0999254	0.0993486	0.146127	0.0114314	0.201866	0.176067	0.0979086	0.094081	0.0469011	0.0218579	0.00673957	0.00322961	0.0179625	0.0895499	0.00283391	0.00202511	0.0236338	3.75048e-05	0.00662461	0.00436435	0.00257636	0.00217893	0.00373839	0.0132324	0.0017333	0.0100059	0.00756806	0.00610602	0.0127472	0.0182954	0.00528511	0.00502773	0.00384335	0.00126537	0.00156458	0.00112828
2	196	0.00246988	0.0361306	0.0744563	0.0846827	0.0261913	0.189248	0.0318411	0.10462		0.803327	0.146456	0.327944	0.025147	0.10668	0.118214	0.0224991	0.145561	0.212374	0.246394	0.0118586	0.0150414	0.00709622	0.0442997	0.0325342	0.0198798	0.070871	0.0406693	0.0270103	0.0112981	0.0241042	0.0389228	0.0162735	0.00486154	0.00315917	0.0123823	0.00899171	0.00462916	0.0314704	0.0236631	0.00684415	0.0187356	0.00733875	0.00599943	0.00441005	0.00723866	0.0046201	0.0208449	0.020825
5	197	0.100683	0.0860059	0.15298	0.114491	0.227283	0.248355	0.065502	0.199415	0.803327		0.146072	0.485635	0.151579	0.264399	0.517643	0.155159	0.409958	0.218577	0.241948	0.19114	0.0975396	0.110419	0.0540454	0.131102	0.0686932	0.28882	0.09747	0.103501	0.0587775	0.0597004	0.136805	0.0485286	0.0168257	0.0639618	0.157961	0.0499235	0.037868	0.147943	0.168056	0.0236917	0.0578767	0.137192	0.0433315	0.0838738	0.0758637	0.0208094	0.0298471	0.0354176
2	199	0.02817	0.00360665	0.0697616	0.173001	0.00940463	0.088616	0.0157807	0.117816	0.146456	0.146072		0.0761905	0.0353057	0.0492631	0.0280843	0.149982	0.032893	0.224277	0.124037	0.0674508	0.0142078	0.00610688	0.0459926	0.0369563	0.00480187	0.0198869	0.00968503	0.0049927	0.000473572	0.0210363	0.0108086	0.00593184	0.0027504	0.00493556	0.00461439	0.0238801	0.0110556	0.00382332	0.00671798	0.00270842	0.00693589	0.00401861	1.50791e-05	0.00308311	0.0058231	0.0018088	0.00928755	0.00722373
4	200	0.0940085	0.0854138	0.0725799	0.0685128	0.100569	0.10384	0.0636907	0.28717	0.327944	0.485635	0.0761905		0.239575	0.547132	0.5051	0.252215	0.450806	0.120402	0.198274	0.146589	0.127001	0.0216811	0.0344219	0.0265007	0.0670042	0.246059	0.0141221	0.0117721	0.0382368	0.01152	0.0626178	0.0391524	0.0154143	0.0127621	0.0698152	0.0621558	0.00984348	0.0868813	0.149136	0.0348469	0.0569064	0.138449	0.0696791	0.089077	0.0773732	0.0119087	0.0222808	0.02726
3	201	0.10211	0.0378479	0.053925	0.00884696	0.0155282	0.063531	0.118471	0.0999254	0.025147	0.151579	0.0353057	0.239575		0.0170839	0.150721	0.0938037	0.0434008	0.0407864	0.0630628	0.0557962	0.0105188	0.0119466	0.00426105	0.018949	0.0105649	0.0531631	0.0249662	0.0175959	0.0266739	0.00444811	0.0341063	0.0196566	0.00777287	0.0480112	0.0463211	0.0168317	0.0165609	0.0152718	0.0191603	0.0255556	0.0286805	0.0625075	0.052532	0.0572383	0.0380472	0.0144248	0.00612054	0.013972
2	204	0.0156749	0.112673	0.0282734	0.00354635	0.0465371	0.0321612	0.00732832	0.0993486	0.10668	0.264399	0.0492631	0.547132	0.0170839		0.198472	0.0539377	0.270652	0.00146613	0.137591	0.0264362	0.0178899	0.0249515	0.00114258	0.0614907	0.0255994	0.10547	0.00898787	0.00278055	0.041102	0.0118218	0.00959476	0.00486066	0.00216609	0.00894119	0.00360917	0.00450116	0.00330389	0.00742494	0.018823	0.00110693	0.00687362	0.0158322	0.000434695	0.000363126	0.00175367	0.000920385	0.00463309	0.00548142
2	206	0.013704	0.0860588	0.0162783	0.045916	0.125042	0.0869629	0.00207257	0.146127	0.118214	0.517643	0.0280843	0.5051	0.150721	0.198472		0.11159	0.503222	0.0521975	0.168694	0.127567	0.0585676	0.0255039	0.0182331	0.0255201	0.064936	0.281206	0.000162133	0.00303805	0.0500692	0.00218519	0.0634174	0.0430283	0.0025867	0.00417382	0.0774984	0.0239758	0.0139555	0.0696072	0.174497	0.0166535	0.0101756	0.117388	0.0592705	0.102649	0.104876	0.0220377	0.000543538	0.00609243
2	207	0.0022378	0.0111826	0.0230171	0.0833632	0.00837632	0.0648184	0.00410138	0.0114314	0.0224991	0.155159	0.149982	0.252215	0.0938037	0.0539377	0.11159		0.00489228	0.0575119	0.0258995	0.0116663	0.0379406	0.111915	0.0118591	0.00463485	0.0187905	0.0609383	0.00229039	0.00243621	0.00207191	0.000117	0.0132115	0.0232277	0.00648126	0.000756159	0.00415566	0.015676	0.031993	0.0023989	0.0165916	0.00653886	0.000918191	0.0415053	0.0152405	0.0356028	0.0303444	0.00513182	0.00561472	0.00386217
2	225	0.0190599	0.110418	0.0117426	0.0356502	0.110178	0.107776	0.01632	0.201866	0.145561	0.409958	0.032893	0.450806	0.0434008	0.270652	0.503222	0.00489228		0.0718535	0.237842	0.227442	0.122246	0.0350245	0.0250241	0.00671273	0.0520225	0.239532	0.00414281	0.00580918	0.0218951	0.0103376	0.0905985	0.030918	0.00172214	0.00176169	0.0505831	0.0277435	0.0184901	0.0664741	0.159714	0.00967913	0.00843306	0.0598649	0.02883	0.0766347	0.0880923	0.0149127	0.000692942	0.00280973
2	228	0.0380554	0.0302292	0.109149	0.101357	0.01742	0.0466327	0.0207126	0.176067	0.212374	0.218577	0.224277	0.120402	0.0407864	0.00146613	0.0521975	0.0575119	0.0718535		0.245876	0.0162376	0.0218531	0.00746599	0.030477	0.0668877	0.00888761	0.0363167	0.0274135	0.018593	0.00046958	0.0272468	0.0207542	0.00705139	0.00508893	0.00365458	0.00690567	0.0245385	0.0102584	0.0131432	0.0196077	0.0173403	0.0106323	0.00175265	0.00580739	0.000662457	0.00244554	0.00366954	0.013301	0.0131414
3	230	0.0199978	0.0188358	0.0386463	0.103935	0.0473867	0.0424524	0.0139459	0.0979086	0.246394	0.241948	0.124037	0.198274	0.0630628	0.137591	0.168694	0.0258995	0.237842	0.245876		0.0800082	0.0939799	0.040613	0.0122912	0.0822142	0.0260971	0.0685102	0.0249023	0.010751	0.0367486	0.0527386	0.0256078	0.0217083	0.0100383	0.027122	0.02935	0.0118138	0.00715383	0.0160031	0.0518144	0.00565074	0.0334124	0.0316725	0.0258877	0.0114538	0.0222548	0.0124487	0.0371585	0.0359297
2	242	0.000973644	0.0191465	0.00451202	0.0340444	0.0499784	0.00691944	0.0449701	0.094081	0.0118586	0.19114	0.0674508	0.146589	0.0557962	0.0264362	0.127567	0.0116663	0.227442	0.0162376	0.0800082		0.476242	0.0586532	0.0479665	0.0369474	0.0185619	0.100001	0.0496599	0.0356594	0.0514046	0.0194758	0.0314213	0.0111675	0.00313031	0.00963374	0.0379454	0.0230824	0.00366511	0.0183936	0.0192562	0.00664554	0.0364187	0.0149733	0.00809704	0.030164	0.0193517	0.00400714	0.0150875	0.0144899
3	243	0.0521397	0.0670698	0.018405	0.0169394	0.0216153	0.0221512	0.0327647	0.0469011	0.0150414	0.0975396	0.0142078	0.127001	0.0105188	0.0178899	0.0585676	0.0379406	0.122246	0.0218531	0.0939799	0.476242		0.0481709	0.0733108	0.0683107	0.0115706	0.0632684	0.0806498	0.0341423	0.0388591	0.075264	0.0895426	0.0140946	0.0106574	0.053508	0.068803	0.0744946	0.0121406	0.0571294	0.0220138	0.0183026	0.117367	0.0483618	0.0329338	0.058686	0.0294007	0.00508599	0.0308078	0.027028
2	244	0.0052344	0.00997145	0.010223	0.0130741	0.00854353	0.0275075	0.00405658	0.0218579	0.00709622	0.110419	0.00610688	0.0216811	0.0119466	0.0249515	0.0255039	0.111915	0.0350245	0.00746599	0.040613	0.0586532	0.0481709		0.00397097	0.0236351	0.00436256	0.019123	0.0192043	0.0106064	0.025846	0.0119478	0.00186093	0.00538905	0.00409248	0.0288004	0.016589	0.0112959	0.025683	0.00802684	0.00494165	0.0128498	0.0085741	0.0159556	0.00440242	0.00607976	0.00986639	0.00470596	0.000810408	0.0113594
2	245	0.00423223	0.00735851	0.0015531	0.0263083	0.00611397	0.0257023	0.00636098	0.00673957	0.0442997	0.0540454	0.0459926	0.0344219	0.00426105	0.00114258	0.0182331	0.0118591	0.0250241	0.030477	0.0122912	0.0479665	0.0733108	0.00397097		0.0356857	0.00312266	0.0161931	0.0195337	0.014621	0.00870029	0.00928077	0.0241486	0.0038572	0.000193942	0.00558591	0.0122371	0.005816	0.000511907	0.0197657	0.0180198	0.00596614	0.00495113	0.00419499	0.00185821	0.00442404	0.00919561	0.00413631	0.00464417	0.00171669
2	267	0.0879383	0.0110602	0.00505811	0.00477481	0.0146948	0.0124563	0.0610433	0.00322961	0.0325342	0.131102	0.0369563	0.0265007	0.018949	0.0614907	0.0255201	0.00463485	0.00671273	0.0668877	0.0822142	0.0369474	0.0683107	0.0236351	0.0356857		0.0613779	0.0216324	0.0587603	0.0239426	0.0638837	0.0344441	0.00888478	0.0186868	0.00596635	0.0149723	0.00658611	0.0134329	0.00681358	0.0152761	0.00227006	0.00271565	0.0137094	0.00847151	0.00226164	0.00147258	0.0050811	0.00900244	0.00253104	0.00429387
2	269	0.00455904	0.011263	0.0179678	0.00782669	0.000116283	0.0273535	0.00638471	0.0179625	0.0198798	0.0686932	0.00480187	0.0670042	0.0105649	0.0255994	0.064936	0.0187905	0.0520225	0.00888761	0.0260971	0.0185619	0.0115706	0.00436256	0.00312266	0.0613779		0.102035	0.0214666	0.0160662	0.00955911	0.0133495	0.0377448	0.0756527	0.000251149	0.00338734	0.000354666	0.0109128	0.00163787	0.0259354	0.0304392	0.0443727	0.0150369	0.028212	0.0136703	0.0129714	0.00865959	0.000660928	0.00880528	0.0100676
2	282	0.00124455	0.0492902	0.00470595	0.0147675	0.119744	0.0803555	0.00953476	0.0895499	0.070871	0.28882	0.0198869	0.246059	0.0531631	0.10547	0.281206	0.0609383	0.239532	0.0363167	0.0685102	0.100001	0.0632684	0.019123	0.0161931	0.0216324	0.102035		0.106143	0.0776274	0.02541	0.0515595	0.0785069	0.0522278	0.00420167	0.00431642	0.107318	0.0309402	0.0102664	0.0957043	0.129641	0.0204856	0.0183274	0.0887745	0.0384717	0.081955	0.0761201	0.0129088	0.00490048	0.00579421
2	283	0.0375381	0.0120885	0.00663489	0.0071624	0.0130959	0.0181547	0.00208307	0.00283391	0.0406693	0.09747	0.00968503	0.0141221	0.0249662	0.00898787	0.000162133	0.00229039	0.00414281	0.0274135	0.0249023	0.0496599	0.0806498	0.0192043	0.0195337	0.0587603	0.0214666	0.106143		0.517716	0.0791549	0.124723	0.0143337	0.000902973	0.0301527	0.0201859	0.039185	0.00848358	0.00737986	0.00398534	0.0308704	0.0021525	0.00522363	0.00342326	0.00272801	1.01365e-06	0.00831363	0.00260237	0.000825048	0.00105585
2	285	0.0174708	0.00339325	0.0142729	0.0241897	0.0195243	0.0412552	0.00461486	0.00202511	0.0270103	0.103501	0.0049927	0.0117721	0.0175959	0.00278055	0.00303805	0.00243621	0.00580918	0.018593	0.010751	0.0356594	0.0341423	0.0106064	0.014621	0.0239426	0.0160662	0.0776274	0.517716		0.00722965	0.0810161	0.00304647	0.00974452	0.0422945	0.0125403	0.0250438	0.00342808	0.0120769	0.00204195	0.0204806	0.012439	0.0158944	0.00531581	0.00220301	0.00161009	0.00601222	0.0109547	0.00110595	0.00269198
2	296	0.0462263	0.01786	0.0221096	0.0124714	0.00699063	0.00697242	0.0314835	0.0236338	0.0112981	0.0587775	0.000473572	0.0382368	0.0266739	0.041102	0.0500692	0.00207191	0.0218951	0.00046958	0.0367486	0.0514046	0.0388591	0.025846	0.00870029	0.0638837	0.00955911	0.02541	0.0791549	0.00722965		0.0492205	0.00192032	0.0337455	0.00383607	0.0288911	0.00357254	0.0096419	0.00783296	0.00214071	0.00904226	0.00422087	0.00321993	0.00121501	0.00253819	0.000793588	0.00144363	0.0147115	0.0135105	0.00282892
2	300	0.000482834	0.00336689	0.00285355	0.00809955	0.00872819	0.00265374	0.0042955	3.75048e-05	0.0241042	0.0597004	0.0210363	0.01152	0.00444811	0.0118218	0.00218519	0.000117	0.0103376	0.0272468	0.0527386	0.0194758	0.075264	0.0119478	0.00928077	0.0344441	0.0133495	0.0515595	0.124723	0.0810161	0.00326262		0.00527823	0.0155777	0.0808084	0.217169	0.0500485	0.0493991	0.192428	0.231031	0.0110992	0.020829	0.0984888	0.00978445	0.112252	0.100836	0.0231289	0.0175555	0.0170855	0.00257146
2	308	0.0403784	0.00890687	0.0123102	0.00570473	0.0524768	0.0162786	0.0150497	0.00662461	0.0389228	0.136805	0.0108086	0.0626178	0.0341063	0.00959476	0.0634174	0.0132115	0.0905985	0.0207542	0.0256078	0.0314213	0.0895426	0.00186093	0.0241486	0.00888478	0.0377448	0.0785069	0.0143337	0.00304647	0.0520865	0.0492205		0.00242728	0.00758153	0.0260399	0.0254212	0.0190355	0.0733002	0.0687232	0.170158	0.0205445	0.0819182	0.0856614	0.0662769	0.0573563	0.0225889	0.048665	0.0506132	0.0108985
2	325	0.0153452	0.00568161	0.00307234	0.00966978	0.0162168	0.0117287	0.00267754	0.00436435	0.0162735	0.0485286	0.00593184	0.0391524	0.0196566	0.00486066	0.0430283	0.0232277	0.030918	0.00705139	0.0217083	0.0111675	0.0140946	0.00538905	0.0038572	0.0186868	0.0756527	0.0522278	0.000902973	0.00974452	0.00350551	0.00192032	0.00527823		0.00637006	0.00954922	0.00405746	0.00332324	0.00831376	0.0166239	0.008008	0.00177853	0.00439177	0.00473797	0.00229478	0.00710416	0.00107304	0.00208834	0.00261219	0.00505071
2	328	0.00688887	0.00057189	0.0202348	0.0017175	0.00402081	0.00720808	0.00196535	0.00257636	0.00486154	0.0168257	0.0027504	0.0154143	0.00777287	0.00216609	0.0025867	0.00648126	0.00172214	0.00508893	0.0100383	0.00313031	0.0106574	0.00409248	0.000193942	0.00596635	0.000251149	0.00420167	0.0301527	0.0422945	0.0096922	0.0337455	0.0155777	0.00242728		0.205246	0.00342551	0.00163986	0.024902	0.0120618	0.0162022	0.0090495	0.0380105	0.00373119	0.0313648	0.0278985	4.58921e-06	0.000571414	0.00217087	0.0113683
2	330	0.0171947	0.00856825	0.00536661	0.00102672	0.000618547	0.00900604	0.00294222	0.00217893	0.00315917	0.0639618	0.00493556	0.0127621	0.0480112	0.00894119	0.00417382	0.000756159	0.00176169	0.00365458	0.027122	0.00963374	0.053508	0.0288004	0.00558591	0.0149723	0.00338734	0.00431642	0.0201859	0.0125403	0.0171164	0.00383607	0.0808084	0.00758153	0.00637006		0.0229295	0.00330167	0.111456	0.0949234	0.0434256	0.0353994	0.0952678	0.0106736	0.10939	0.0941006	0.00516605	0.00246203	0.00373412	0.0133317
2	332	0.0174149	0.0239713	0.00299568	0.00475884	0.0538473	0.00929925	0.00982318	0.00373839	0.0123823	0.157961	0.00461439	0.0698152	0.0463211	0.00360917	0.0774984	0.00415566	0.0505831	0.00690567	0.02935	0.0379454	0.068803	0.016589	0.0122371	0.00658611	0.000354666	0.107318	0.039185	0.0250438	0.0249951	0.0288911	0.217169	0.0260399	0.00954922	0.205246		0.109115	0.0605156	0.0788206	0.0646408	0.0503074	0.0585531	0.0192856	0.0191242	0.0178025	0.0166953	0.0552039	0.0642346	0.00972952
2	393	0.0676717	0.00567993	0.0209978	0.0113417	0.0124459	0.0263684	0.0142968	0.0132324	0.00899171	0.0499235	0.0238801	0.0621558	0.0168317	0.00450116	0.0239758	0.015676	0.0277435	0.0245385	0.0118138	0.0230824	0.0744946	0.0112959	0.005816	0.0134329	0.0109128	0.0309402	0.00848358	0.00342808	0.031315	0.00357254	0.0500485	0.0254212	0.00405746	0.00342551	0.0229295		0.0259436	0.0821428	0.0455667	0.000833216	0.0742195	0.0419849	0.0624359	0.0532625	0.0668726	0.01141	0.0113356	0.00881177
2	395	0.00124663	0.00256223	0.0108677	0.00366563	0.00601499	0.00981655	0.00171889	0.0017333	0.00462916	0.037868	0.0110556	0.00984348	0.0165609	0.00330389	0.0139555	0.031993	0.0184901	0.0102584	0.00715383	0.00366511	0.0121406	0.025683	0.000511907	0.00681358	0.00163787	0.0102664	0.00737986	0.0120769	0.00891267	0.0096419	0.0493991	0.0190355	0.00332324	0.00163986	0.00330167	0.109115		0.0259436	0.0821428	0.0455667	0.000833216	0.0742195	0.0419849	0.0624359	0.0532625	0.0668726	0.01141	0.0113356
2	404	0.0265226	0.0232884	0.00608886	0.00400733	0.0444603	0.0368702	0.0156589	0.0100059	0.0314704	0.147943	0.00382332	0.0868813	0.0152718	0.00742494	0.0696072	0.0023989	0.0664741	0.0131432	0.0160031	0.0183936	0.0571294	0.00802684	0.0197657	0.0152761	0.0259354	0.0957043	0.00398534	0.00204195	0.0143442	0.00783296	0.192428	0.0733002	0.00831376	0.024902	0.111456	0.0605156	0.0259436		0.338388	0.025431	0.0251113	0.159061	0.0205381	0.0901974	0.152939	0.0697179	0.0714336	0.0722678
2	405	0.0232994	0.0123064	0.00386127	0.00521473	0.0507905	0.0270101	0.00467023	0.00756806	0.0236631	0.168056	0.00671798	0.149136	0.0191603	0.018823	0.174497	0.0165916	0.159714	0.0196077	0.0518144	0.0192562	0.0220138	0.00494165	0.0180198	0.00227006	0.0304392	0.129641	0.0308704	0.0204806	0.00372476	0.00214071	0.231031	0.0687232	0.0166239	0.0120618	0.0949234	0.0788206	0.0821428	0.338388		0.0185482	0.0245905	0.221955	0.0589483	0.143168	0.240906	0.0865846	0.0398681	0.0435008
2	407	0.0167032	0.00508015	0.0109376	0.00031237	0.00819778	0.0150962	0.0126961	0.00610602	0.00684415	0.0236917	0.00270842	0.0348469	0.0255556	0.00110693	0.0166535	0.00653886	0.00967913	0.0173403	0.00565074	0.00664554	0.0183026	0.0128498	0.00596614	0.00271565	0.0443727	0.0204856	0.0021525	0.012439	0.00146403	0.00904226	0.0110992	0.170158	0.008008	0.0162022	0.0434256	0.0646408	0.0455667	0.025431	0.0185482		0.0252173	0.104165	0.111697	0.0893799	0.0807956	0.0498726	0.11459	0.119456
2	435	0.0471444	0.00334635	0.0402671	0.0113035	0.0151511	0.00982062	0.0167793	0.0127472	0.0187356	0.0578767	0.00693589	0.0569064	0.0286805	0.00687362	0.0101756	0.000918191	0.00843306	0.0106323	0.0334124	0.0364187	0.117367	0.0085741	0.00495113	0.0137094	0.0150369	0.0183274	0.00522363	0.0158944	0.012733	0.00422087	0.020829	0.0205445	0.00177853	0.0090495	0.0353994	0.0503074	0.000833216	0.0251113	0.0245905	0.0252173		0.0865097	0.0477978	0.12901	0.0429774	0.00561912	0.0393717	0.0398406
2	439	0.0284992	0.0034211	0.00939941	0.00183795	0.0354113	0.024845	0.0118327	0.0182954	0.00733875	0.137192	0.00401861	0.138449	0.0625075	0.0158322	0.117388	0.0415053	0.0598649	0.00175265	0.0316725	0.0149733	0.0483618	0.0159556	0.00419499	0.00847151	0.028212	0.0887745	0.00342326	0.00531581	0.00161041	0.00321993	0.0984888	0.0819182	0.00439177	0.0380105	0.0952678	0.0585531	0.0742195	0.159061	0.221955	0.104165	0.0865097		0.239546	0.516095	0.430572	0.115579	0.0402961	0.0433238
2	448	0.0347722	0.0118057	0.0166888	0.00230684	0.0193407	0.0247442	0.0108937	0.00528511	0.00599943	0.0433315	1.50791e-05	0.0696791	0.052532	0.000434695	0.0592705	0.0152405	0.02883	0.00580739	0.0258877	0.00809704	0.0329338	0.00440242	0.00185821	0.00226164	0.0136703	0.0384717	0.00272801	0.00220301	0.00114121	0.00121501	0.00978445	0.0856614	0.00473797	0.00373119	0.0106736	0.0192856	0.0419849	0.0205381	0.0589483	0.111697	0.0477978	0.239546		0.393668	0.253439	0.071186	0.000393914	0.00565058
2	451	0.0400866	0.00124117	0.0171071	0.000875237	0.0411067	0.00535052	0.0087231	0.00502773	0.00441005	0.0838738	0.00308311	0.089077	0.0572383	0.000363126	0.102649	0.0356028	0.0766347	0.000662457	0.0114538	0.030164	0.058686	0.00607976	0.00442404	0.00147258	0.0129714	0.081955	1.01365e-06	0.00161009	0.003041	0.00253819	0.112252	0.0662769	0.00229478	0.0313648	0.10939	0.0191242	0.0624359	0.0901974	0.143168	0.0893799	0.12901	0.516095	0.393668		0.564933	0.0710902	0.00442172	0.00673921
2	485	0.0357681	0.000984332	0.0124303	0.00105442	0.0341955	0.00802839	0.0153757	0.00384335	0.00723866	0.0758637	0.0058231	0.0773732	0.0380472	0.00175367	0.104876	0.0303444	0.0880923	0.00244554	0.0222548	0.0193517	0.0294007	0.00986639	0.00919561	0.0050811	0.00865959	0.0761201	0.00831363	0.00601222	0.00373983	0.000793588	0.100836	0.0573563	0.00710416	0.0278985	0.0941006	0.0178025	0.0532625	0.152939	0.240906	0.0807956	0.0429774	0.430572	0.253439	0.564933		0.132132	0.0118064	0.0187365
2	493	0.000116454	0.00129215	0.00178534	0.00559877	0.00952415	0.00659909	0.000394828	0.00126537	0.0046201	0.0208094	0.0018088	0.0119087	0.0144248	0.000920385	0.0220377	0.00513182	0.0149127	0.00366954	0.0124487	0.00400714	0.00508599	0.00470596	0.00413631	0.00900244	0.000660928	0.0129088	0.00260237	0.0109547	0.00111343	0.00144363	0.0231289	0.0225889	0.00107304	4.58921e-06	0.00516605	0.0166953	0.0668726	0.0697179	0.0865846	0.0498726	0.00561912	0.115579	0.071186	0.0710902	0.132132		0.129128	0.13821
2	496	0.00302606	0.00208983	0.0055544	0.00463598	0.000405746	0.0146007	0.0084571	0.00156458	0.0208449	0.0298471	0.00928755	0.0222808	0.00612054	0.00463309	0.000543538	0.00561472	0.000692942	0.013301	0.0371585	0.0150875	0.0308078	0.000810408	0.00464417	0.00253104	0.00880528	0.00490048	0.000825048	0.00110595	0.0150935	0.0147115	0.0175555	0.048665	0.00208834	0.000571414	0.00246203	0.0552039	0.01141	0.0714336	0.0398681	0.11459	0.0393717	0.0402961	0.000393914	0.00442172	0.0118064	0.129128		0.889953
2	503	0.00251987	0.00295138	0.00529712	0.00299097	0.00217907	0.0175953	0.0114225	0.00112828	0.020825	0.0354176	0.00722373	0.02726	0.013972	0.00548142	0.00609243	0.00386217	0.00280973	0.0131414	0.0359297	0.0144899	0.027028	0.0113594	0.00171669	0.00429387	0.0100676	0.00579421	0.00105585	0.00269198	0.0131537	0.0135105	0.0170855	0.0506132	0.00261219	0.00217087	0.00373412	0.0642346	0.0113356	0.0722678	0.0435008	0.119456	0.0398406	0.0433238	0.00565058	0.00673921	0.0187365	0.13821	0.889953
2	505	0.000541804	0.000525211	0.00233138	0.000843027	0.0098995	0.0162191	0.00814516	0.0005428	0.00175016	0.023002	0.00869057	0.0204234	0.00825698	0.00205692	0.0165421	0.0158121	0.013832	0.00660909	0.0290361	0.00114401	0.00731488	0.0039944	0.00615546	0.00348106	0.00882082	0.0197579	0.00261401	0.00527905	0.00986048	0.00282892	0.00257146	0.0108985	0.00505071	0.0113683	0.0133317	0.00972952	0.00881177	0.00162491	0.0271445	0.00491813	0.0114066	0.0632135	0.0317582	0.0686063	0.109636	0.0552638	0.128748	0.137678
2	512	0.00197888	0.00152717	0.00631357	0.000854666	0.000120664	0.0139099	0.00622115	0.0014577	0.0147105	0.0216867	0.00211388	0.00817536	0.0261853	0.00261418	0.000170917	0.000386824	0.00429141	0.00605054	0.0390183	0.0295566	0	0.00396637	0.00105423	0.00238909	0.00407213	0.00588591	8.4812e-06	0.000929529	0.0125325	0.0139287	0.0107481	0.0467454	0.00610043	0.00548232	0.00513228	0.0631201	0.00514733	0.0529946	0.0218529	0.0891162	0.0302111	0.0249924	0.000970029	0.0100784	0.0213496	0.132742	0.525721	0.611179
[truncated: 2 more columns]
