# Supplementary material for: Reverse immunodynamics: a new method for identifying targets of protective immunity
Source: Sci Rep. 2019 Feb 15;9:2164. doi: 10.1038/s41598-018-37288-x (PMC6377634; doi:10.1038/s41598-018-37288-x)
Supplement: Supplementary file 3 — Table S2 [file 41598_2018_37288_MOESM3_ESM.xls]

## Sheet: newTable.csv
siteA	siteB	MI	Scaled MI	PS_A	PS_B	GMPS	S score
496	503	0.616869	0.889953	59	65	61.9274	55.1125
503	512	0.423637	0.611179	65	65	65	39.7266
451	485	0.391582	0.564933	57	63	59.925	33.8536
496	512	0.364402	0.525721	59	65	61.9274	32.5565
439	451	0.35773	0.516095	68	57	62.2575	32.1308
439	485	0.29845	0.430572	68	63	65.4523	28.1819
404	405	0.234553	0.338388	82	62	71.3022	24.1278
448	451	0.27287	0.393668	60	57	58.4808	23.022
283	285	0.358854	0.517716	47	41	43.8976	22.7265
162	172	0.178321	0.257263	76	63	69.1954	17.8014
448	485	0.175671	0.253439	60	63	61.4817	15.5819
308	405	0.160139	0.231031	73	62	67.2756	15.5428
439	448	0.166041	0.239546	68	60	63.8749	15.301
405	485	0.166984	0.240906	62	63	62.498	15.0562
308	404	0.133381	0.192428	73	82	77.3692	14.888
405	439	0.153847	0.221955	62	68	64.9307	14.4117
308	332	0.15053	0.217169	73	49	59.808	12.9885
172	190	0.159404	0.229972	63	47	54.4151	12.5139
404	439	0.110253	0.159061	82	68	74.6726	11.8775
404	485	0.106009	0.152939	82	63	71.8749	10.9925
493	503	0.0958	0.13821	95	65	78.5812	10.8607
167	172	0.135068	0.194861	48	63	54.9909	10.7156
493	512	0.0920098	0.132742	95	65	78.5812	10.431
485	493	0.0915869	0.132132	63	95	77.3628	10.2221
493	496	0.0895045	0.129128	95	59	74.8665	9.66734
167	190	0.138082	0.199211	48	47	47.4974	9.46199
439	493	0.0801133	0.115579	68	95	80.3741	9.28956
206	225	0.348807	0.503222	13	23	17.2916	8.70152
405	451	0.0992368	0.143168	62	57	59.4475	8.511
435	451	0.0894227	0.12901	75	57	65.3835	8.4351
204	225	0.187601	0.270652	42	23	31.0805	8.412
330	332	0.142265	0.205246	29	49	37.6962	7.73697
225	242	0.157651	0.227442	23	49	33.5708	7.63543
283	300	0.0864513	0.124723	47	76	59.7662	7.45421
393	395	0.0756329	0.109115	78	59	67.838	7.40216
308	451	0.0778073	0.112252	73	57	64.5058	7.24092
162	267	0.0609542	0.0879383	76	86	80.8455	7.10942
332	404	0.0772557	0.111456	49	82	63.3877	7.06497
308	439	0.0682673	0.0984888	73	68	70.4557	6.9391
308	485	0.0698943	0.100836	73	63	67.8159	6.8383
162	167	0.0778697	0.112342	76	48	60.3987	6.78532
225	282	0.166031	0.239532	23	34	27.9643	6.69834
405	493	0.0600159	0.0865846	62	95	76.7463	6.64505
190	225	0.139923	0.201866	47	23	32.8786	6.63705
435	439	0.0599639	0.0865097	75	68	71.4143	6.17803
404	451	0.0625201	0.0901974	82	57	68.3667	6.16649
404	493	0.0483248	0.0697179	82	95	88.261	6.15337
225	405	0.110705	0.159714	23	62	37.7624	6.03118
282	405	0.0898606	0.129641	34	62	45.913	5.95222
206	282	0.194917	0.281206	13	34	21.0238	5.91202
332	451	0.0758232	0.10939	49	57	52.8488	5.78112
503	505	0.0954309	0.137678	65	27	41.8927	5.7677
190	228	0.12204	0.176067	47	22	32.1559	5.66157
332	439	0.0660346	0.0952678	49	68	57.7235	5.49919
393	405	0.0546342	0.0788206	78	62	69.5414	5.48129
448	493	0.0493424	0.071186	60	95	75.4983	5.37443
404	503	0.0500922	0.0722678	82	65	73.0068	5.27604
407	503	0.0828006	0.119456	30	65	44.1588	5.27504
332	405	0.0657959	0.0949234	49	62	55.1181	5.23199
451	493	0.0492759	0.0710902	57	95	73.5867	5.23129
332	485	0.0652256	0.0941006	49	63	55.5608	5.2283
162	393	0.0469065	0.0676717	76	78	76.9935	5.21028
162	189	0.0642173	0.092646	76	41	55.8211	5.17161
496	505	0.089241	0.128748	59	27	39.9124	5.13863
173	190	0.0887703	0.128068	34	47	39.975	5.11954
167	204	0.0780988	0.112673	48	42	44.8999	5.059
282	404	0.0663372	0.0957043	34	82	52.8015	5.05333
395	493	0.0463526	0.0668726	59	95	74.8665	5.00652
162	190	0.0579568	0.083614	76	47	59.7662	4.99729
404	496	0.049514	0.0714336	82	59	69.5557	4.96862
395	405	0.056937	0.0821428	59	62	60.4814	4.96811
505	512	0.0820172	0.118326	27	65	41.8927	4.95699
206	405	0.120952	0.174497	13	62	28.3901	4.954
196	228	0.147206	0.212374	24	22	22.9783	4.87998
393	404	0.0419462	0.0605156	78	82	79.975	4.83973
407	496	0.0794274	0.11459	30	59	42.0714	4.82094
407	448	0.0774227	0.111697	30	60	42.4264	4.73892
407	439	0.0722015	0.104165	30	68	45.1664	4.70474
395	439	0.0514451	0.0742195	59	68	63.3404	4.70109
204	206	0.13757	0.198472	42	13	23.3666	4.63762
393	503	0.044524	0.0642346	78	65	71.2039	4.57375
285	300	0.0561561	0.0810161	41	76	55.8211	4.52241
485	505	0.0759936	0.109636	63	27	41.2432	4.52172
190	242	0.065212	0.094081	47	49	47.9896	4.51491
393	512	0.0437515	0.0631201	78	65	71.2039	4.4944
190	204	0.0688632	0.0993486	47	42	44.4297	4.41403
282	332	0.074387	0.107318	34	49	40.8167	4.38035
282	439	0.0615338	0.0887745	34	68	48.0833	4.26857
393	439	0.0405859	0.0585531	78	68	72.8286	4.26434
282	283	0.073573	0.106143	34	47	39.975	4.24308
242	282	0.0693157	0.100001	49	34	40.8167	4.08172
172	228	0.0756562	0.109149	63	22	37.229	4.0635
204	282	0.0731062	0.10547	42	34	37.7889	3.98559
407	512	0.0617706	0.0891162	30	65	44.1588	3.93526
282	308	0.0544168	0.0785069	34	73	49.8197	3.91119
172	173	0.0584666	0.0843495	63	34	46.2817	3.90384
189	190	0.061346	0.0885035	41	47	43.8976	3.88509
404	512	0.0367331	0.0529946	82	65	73.0068	3.86897
393	435	0.0348704	0.0503074	78	75	76.4853	3.84778
172	189	0.0517708	0.0746894	63	41	50.8232	3.79596
308	393	0.0346909	0.0500485	73	78	75.4586	3.77659
393	496	0.0382644	0.0552039	78	59	67.838	3.74493
267	283	0.0407295	0.0587603	86	47	63.5767	3.73579
308	330	0.0560121	0.0808084	73	29	46.0109	3.71807
225	308	0.0627981	0.0905985	23	73	40.9756	3.71233
267	296	0.0442808	0.0638837	86	39	57.9137	3.69974
407	451	0.0619534	0.0893799	30	57	41.3521	3.69605
204	267	0.0426221	0.0614907	42	86	60.0999	3.69559
167	225	0.076536	0.110418	48	23	33.2265	3.66881
300	308	0.0341171	0.0492205	76	73	74.4849	3.66619
189	267	0.042312	0.0610433	41	86	59.3801	3.62476
395	451	0.0432773	0.0624359	59	57	57.9914	3.62074
190	206	0.101287	0.146127	47	13	24.7184	3.61202
325	407	0.117944	0.170158	15	30	21.2132	3.60959
282	451	0.0568069	0.081955	34	57	44.0227	3.60788
405	448	0.0408599	0.0589483	62	60	60.9918	3.59536
190	282	0.0620713	0.0895499	47	34	39.975	3.57976
162	435	0.032678	0.0471444	76	75	75.4983	3.55932
282	485	0.0527624	0.0761201	34	63	46.2817	3.52297
190	196	0.0725169	0.10462	47	24	33.5857	3.51373
407	485	0.0560032	0.0807956	30	63	43.4741	3.51252
206	439	0.0813671	0.117388	13	68	29.7321	3.49019
196	225	0.100895	0.145561	24	23	23.4947	3.41991
283	296	0.054866	0.0791549	47	39	42.8135	3.3889
196	204	0.0739448	0.10668	24	42	31.749	3.38698
225	485	0.0610609	0.0880923	23	63	38.0657	3.3533
395	485	0.0369188	0.0532625	59	63	60.9672	3.24727
308	395	0.0342409	0.0493991	73	59	65.6277	3.24195
206	242	0.088423	0.127567	13	49	25.2389	3.21966
435	448	0.0331309	0.0477978	75	60	67.082	3.20637
393	407	0.0448056	0.0646408	78	30	48.3735	3.1269
175	282	0.0830005	0.119744	20	34	26.0768	3.12255
162	308	0.0279882	0.0403784	76	73	74.4849	3.00758
206	485	0.0726945	0.104876	13	63	28.6182	3.00136
435	485	0.0297897	0.0429774	75	63	68.7386	2.95421
172	175	0.0574794	0.0829253	63	20	35.4965	2.94355
228	267	0.046363	0.0668877	22	86	43.4971	2.90942
282	285	0.0538072	0.0776274	34	41	37.3363	2.89832
172	196	0.0516091	0.0744563	63	24	38.8844	2.89519
225	404	0.0460764	0.0664741	23	82	43.4281	2.88685
439	503	0.0300298	0.0433238	68	65	66.4831	2.8803
173	207	0.057783	0.0833632	34	34	34	2.83435
493	505	0.038306	0.0552638	95	27	50.6458	2.79888
206	451	0.0711508	0.102649	13	57	27.2213	2.79424
267	300	0.0238748	0.0344441	86	76	80.8455	2.78465
435	503	0.0276154	0.0398406	75	65	69.8212	2.78172
296	308	0.0361036	0.0520865	39	73	53.3573	2.7792
225	451	0.0531191	0.0766347	23	57	36.2077	2.77477
173	228	0.0702552	0.101357	34	22	27.3496	2.77207
172	435	0.027911	0.0402671	63	75	68.7386	2.7679
405	503	0.0301525	0.0435008	62	65	63.4823	2.76153
439	505	0.0438162	0.0632135	68	27	42.8486	2.70861
451	505	0.0475543	0.0686063	57	27	39.2301	2.69143
407	493	0.0345691	0.0498726	30	95	53.3854	2.66247
162	451	0.0277859	0.0400866	76	57	65.8179	2.63842
282	300	0.0357383	0.0515595	34	76	50.8331	2.62093
435	496	0.0272904	0.0393717	75	59	66.5207	2.61903
325	439	0.0567814	0.0819182	15	68	31.9374	2.61626
325	404	0.0508078	0.0733002	15	82	35.0714	2.57074
325	448	0.0593759	0.0856614	15	60	30	2.56984
439	496	0.0279311	0.0402961	68	59	63.3404	2.55237
207	244	0.0775739	0.111915	34	15	22.5832	2.52741
162	296	0.0320416	0.0462263	76	39	54.4426	2.51668
395	448	0.0291017	0.0419849	59	60	59.4979	2.49801
162	485	0.0247925	0.0357681	76	63	69.1954	2.47498
173	196	0.0586976	0.0846827	34	24	28.5657	2.41902
405	496	0.0276344	0.0398681	62	59	60.4814	2.41128
242	267	0.02561	0.0369474	49	86	64.9153	2.39845
242	283	0.0344216	0.0496599	49	47	47.9896	2.38316
225	439	0.0414952	0.0598649	23	68	39.5474	2.3675
175	225	0.0763698	0.110178	20	23	21.4476	2.36306
199	228	0.155457	0.224277	5	22	10.4881	2.35224
162	448	0.0241023	0.0347722	76	60	67.5278	2.34809
206	207	0.077348	0.11159	13	34	21.0238	2.34604
206	404	0.048248	0.0696072	13	82	32.6497	2.27265
162	173	0.0308605	0.0445223	76	34	50.8331	2.2632
173	199	0.119915	0.173001	34	5	13.0384	2.25566
242	296	0.0356309	0.0514046	49	39	43.715	2.24715
162	283	0.0260194	0.0375381	76	47	59.7662	2.24351
242	435	0.0252435	0.0364187	49	75	60.6218	2.20777
167	206	0.0596514	0.0860588	48	13	24.98	2.14975
332	435	0.024537	0.0353994	49	75	60.6218	2.14598
435	512	0.0209407	0.0302111	75	65	69.8212	2.10937
325	405	0.0476353	0.0687232	15	62	30.4959	2.09578
162	404	0.0183841	0.0265226	76	82	78.943	2.09377
196	206	0.0819399	0.118214	24	13	17.6635	2.08808
207	282	0.0422392	0.0609383	34	34	34	2.0719
162	439	0.0197541	0.0284992	76	68	71.8888	2.04877
204	207	0.0373868	0.0539377	42	34	37.7889	2.03825
196	282	0.049124	0.070871	24	34	28.5657	2.02448
175	206	0.0866725	0.125042	20	13	16.1245	2.01624
189	242	0.0311709	0.0449701	41	49	44.8219	2.01564
175	308	0.0363742	0.0524768	20	73	38.2099	2.00514
207	439	0.0287693	0.0415053	34	68	48.0833	1.99571
167	282	0.0341654	0.0492902	48	34	40.398	1.99123
404	435	0.0174058	0.0251113	82	75	78.4219	1.96928
206	332	0.0537178	0.0774984	13	49	25.2389	1.95597
199	207	0.10396	0.149982	5	34	13.0384	1.95552
206	308	0.0439576	0.0634174	13	73	30.8058	1.95363
325	451	0.0459396	0.0662769	15	57	29.2404	1.93796
308	493	0.0160317	0.0231289	73	95	83.2766	1.92609
395	407	0.0315844	0.0455667	59	30	42.0714	1.91705
269	282	0.0707251	0.102035	10	34	18.4391	1.88143
283	332	0.027161	0.039185	47	49	47.9896	1.88047
242	308	0.0217796	0.0314213	49	73	59.808	1.87925
242	332	0.0263017	0.0379454	49	49	49	1.85932
167	189	0.0289408	0.0417528	48	41	44.3621	1.85224
190	199	0.0816638	0.117816	47	5	15.3297	1.80608
395	404	0.0179827	0.0259436	59	82	69.5557	1.80452
175	404	0.0308176	0.0444603	20	82	40.4969	1.80051
267	269	0.0425439	0.0613779	86	10	29.3258	1.79995
175	405	0.0352053	0.0507905	20	62	35.2136	1.78852
325	485	0.0397564	0.0573563	15	63	30.7409	1.76318
300	332	0.0200258	0.0288911	76	49	61.0246	1.76307
282	448	0.0266665	0.0384717	34	60	45.1664	1.73762
296	393	0.0217059	0.031315	39	78	55.1543	1.72716
225	332	0.0350615	0.0505831	23	49	33.5708	1.69812
330	439	0.0263469	0.0380105	29	68	44.4072	1.68794
175	332	0.0373241	0.0538473	20	49	31.305	1.68569
405	435	0.0170448	0.0245905	62	75	68.1909	1.67685
242	512	0.020487	0.0295566	49	65	56.4358	1.66805
283	405	0.0213978	0.0308704	47	62	53.9815	1.66643
332	407	0.0301003	0.0434256	49	30	38.3406	1.66496
204	296	0.0284898	0.041102	42	39	40.4722	1.66349
439	512	0.0173234	0.0249924	68	65	66.4831	1.66157
206	448	0.0410832	0.0592705	13	60	27.9285	1.65533
196	308	0.0269792	0.0389228	24	73	41.8569	1.62919
225	228	0.049805	0.0718535	23	22	22.4944	1.6163
196	199	0.101516	0.146456	24	5	10.9545	1.60434
162	405	0.0161499	0.0232994	76	62	68.644	1.59937
242	285	0.0247172	0.0356594	49	41	44.8219	1.59832
242	451	0.0209081	0.030164	49	57	52.8488	1.59413
282	393	0.0214461	0.0309402	34	78	51.4976	1.59334
242	244	0.0406553	0.0586532	49	15	27.1109	1.59014
325	503	0.0350824	0.0506132	15	65	31.225	1.5804
207	228	0.0398642	0.0575119	34	22	27.3496	1.57293
207	451	0.024678	0.0356028	34	57	44.0227	1.56733
175	242	0.0346424	0.0499784	20	49	31.305	1.56457
162	228	0.026378	0.0380554	76	22	40.8901	1.55609
308	435	0.0144376	0.020829	73	75	73.9932	1.5412
196	267	0.022551	0.0325342	24	86	45.4313	1.47807
172	393	0.0145545	0.0209978	63	78	70.0999	1.47194
167	404	0.0161423	0.0232884	48	82	62.7375	1.46106
325	512	0.0324014	0.0467454	15	65	31.225	1.45962
172	204	0.0195976	0.0282734	63	42	51.4393	1.45436
325	496	0.033732	0.048665	15	59	29.7489	1.44773
404	448	0.0142359	0.0205381	82	60	70.1427	1.4406
393	493	0.0115723	0.0166953	78	95	86.0814	1.43715
207	395	0.0221759	0.031993	34	59	44.7884	1.43291
242	393	0.0159995	0.0230824	49	78	61.8223	1.42701
267	285	0.0165958	0.0239426	86	41	59.3801	1.42172
332	393	0.0158935	0.0229295	49	78	61.8223	1.41756
207	485	0.0210332	0.0303444	34	63	46.2817	1.40439
196	404	0.0218136	0.0314704	24	82	44.3621	1.39609
173	242	0.0235978	0.0340444	34	49	40.8167	1.38958
175	451	0.028493	0.0411067	20	57	33.7639	1.38792
405	512	0.0151473	0.0218529	62	65	63.4823	1.38727
485	512	0.0147984	0.0213496	63	65	63.9922	1.36621
196	283	0.0281898	0.0406693	24	47	33.5857	1.36591
175	204	0.0322571	0.0465371	20	42	28.9828	1.34877
393	448	0.0133678	0.0192856	78	60	68.4105	1.31934
175	439	0.0245453	0.0354113	20	68	36.8782	1.3059
267	404	0.0105886	0.0152761	86	82	83.9762	1.28283
448	505	0.0220131	0.0317582	60	27	40.2492	1.27824
330	451	0.0217404	0.0313648	29	57	40.6571	1.2752
393	451	0.0132559	0.0191242	78	57	66.6783	1.27517
404	407	0.0176274	0.025431	82	30	49.5984	1.26134
189	296	0.0218227	0.0314835	41	39	39.9875	1.25895
393	485	0.0123398	0.0178025	78	63	70.0999	1.24795
172	199	0.048355	0.0697616	63	5	17.7482	1.23815
167	196	0.0250438	0.0361306	48	24	33.9411	1.22631
330	404	0.0172608	0.024902	29	82	48.7647	1.21434
175	485	0.0237025	0.0341955	20	63	35.4965	1.21382
204	242	0.0183242	0.0264362	42	49	45.3652	1.19928
485	503	0.0129872	0.0187365	63	65	63.9922	1.19899
407	435	0.0174793	0.0252173	30	75	47.4342	1.19616
330	485	0.0193377	0.0278985	29	63	42.7434	1.19248
242	300	0.0134996	0.0194758	49	76	61.0246	1.1885
282	325	0.0362016	0.0522278	34	15	22.5832	1.17947
308	503	0.0118427	0.0170855	73	65	68.884	1.17691
225	393	0.0192304	0.0277435	23	78	42.3556	1.1751
175	190	0.0264702	0.0381885	20	47	30.6594	1.17084
267	282	0.0149945	0.0216324	86	34	54.074	1.16975
242	404	0.0127494	0.0183936	49	82	63.3877	1.16593
167	332	0.0166156	0.0239713	48	49	48.4974	1.16255
308	496	0.0121685	0.0175555	73	59	65.6277	1.15213
206	296	0.0347053	0.0500692	13	39	22.5167	1.12739
285	332	0.017359	0.0250438	41	49	44.8219	1.12251
228	300	0.0188861	0.0272468	22	76	40.8901	1.11413
242	245	0.0332478	0.0479665	49	11	23.2164	1.11361
405	505	0.0188152	0.0271445	62	27	40.9145	1.11061
267	435	0.00950266	0.0137094	86	75	80.3119	1.10103
267	393	0.00931099	0.0134329	86	78	81.9024	1.10019
245	267	0.0247354	0.0356857	11	86	30.7571	1.09759
172	296	0.0153252	0.0221096	63	39	49.5681	1.09593
296	332	0.0173253	0.0249951	39	49	43.715	1.09266
242	485	0.0134136	0.0193517	49	63	55.5608	1.07519
225	448	0.0199834	0.02883	23	60	37.1484	1.07099
162	175	0.0190229	0.0274443	76	20	38.9872	1.06997
172	207	0.0159542	0.0230171	63	34	46.2817	1.06527
162	332	0.0120711	0.0174149	76	49	61.0246	1.06274
242	405	0.0133473	0.0192562	49	62	55.1181	1.06136
199	242	0.0467533	0.0674508	5	49	15.6525	1.05577
190	439	0.0126814	0.0182954	47	68	56.5332	1.0343
285	405	0.0141961	0.0204806	41	62	50.4183	1.0326
196	300	0.0167078	0.0241042	24	76	42.7083	1.02945
172	448	0.0115678	0.0166888	63	60	61.4817	1.02605
172	451	0.0118577	0.0171071	63	57	59.925	1.02514
269	308	0.0261627	0.0377448	10	73	27.0185	1.01981
228	393	0.0170088	0.0245385	22	78	41.4246	1.0165
190	296	0.0163817	0.0236338	47	39	42.8135	1.01184
189	196	0.0220706	0.0318411	41	24	31.3688	0.998816
173	225	0.0247108	0.0356502	34	23	27.9643	0.996931
228	282	0.0251728	0.0363167	22	34	27.3496	0.993247
300	496	0.0101973	0.0147115	76	59	66.9627	0.985124
167	228	0.0209533	0.0302292	48	22	32.4962	0.982334
300	512	0.00965463	0.0139287	76	65	70.2851	0.97898
300	328	0.0233906	0.0337455	76	11	28.9137	0.975707
162	285	0.0121098	0.0174708	76	41	55.8211	0.975238
173	206	0.0318265	0.045916	34	13	21.0238	0.965328
173	189	0.0178533	0.0257568	34	41	37.3363	0.961666
204	405	0.0130471	0.018823	42	62	51.0294	0.960528
300	503	0.0093648	0.0135105	76	65	70.2851	0.949591
189	435	0.0116305	0.0167793	41	75	55.4527	0.930459
167	242	0.0132713	0.0191465	48	49	48.4974	0.928555
269	325	0.0524385	0.0756527	10	15	12.2474	0.926553
282	435	0.0127036	0.0183274	34	75	50.4975	0.925487
282	296	0.0176128	0.02541	34	39	36.4143	0.925286
196	405	0.016402	0.0236631	24	62	38.5746	0.912793
189	404	0.010854	0.0156589	41	82	57.9828	0.907949
173	285	0.0167671	0.0241897	34	41	37.3363	0.903156
285	328	0.0293163	0.0422945	41	11	21.2368	0.898199
162	204	0.010865	0.0156749	76	42	56.4978	0.885598
206	228	0.0361806	0.0521975	13	22	16.9115	0.88274
228	283	0.0190016	0.0274135	22	47	32.1559	0.881507
285	435	0.0110171	0.0158944	41	75	55.4527	0.881385
325	393	0.0176206	0.0254212	15	78	34.2053	0.86954
242	439	0.0103787	0.0149733	49	68	57.7235	0.864309
206	267	0.0176892	0.0255201	13	86	33.4365	0.853302
325	493	0.0156574	0.0225889	15	95	37.7492	0.852711
244	267	0.0163826	0.0236351	15	86	35.9166	0.848892
196	285	0.0187221	0.0270103	24	41	31.3688	0.847281
204	439	0.010974	0.0158322	42	68	53.4416	0.846097
283	308	0.00993534	0.0143337	47	73	58.5747	0.83959
172	308	0.00853279	0.0123102	63	73	67.8159	0.834829
228	308	0.0143857	0.0207542	22	73	40.0749	0.831724
189	308	0.0104317	0.0150497	41	73	54.7083	0.823344
196	503	0.0144348	0.020825	24	65	39.4968	0.82252
242	503	0.0100436	0.0144899	49	65	56.4358	0.817749
267	493	0.00624002	0.00900244	86	95	90.3881	0.813713
242	496	0.0104579	0.0150875	49	59	53.768	0.811226
296	404	0.00994266	0.0143442	39	82	56.5509	0.811179
189	393	0.00990975	0.0142968	41	78	56.5509	0.808494
207	393	0.0108658	0.015676	34	78	51.4976	0.807275
162	330	0.0119184	0.0171947	76	29	46.9468	0.807235
190	393	0.00917202	0.0132324	47	78	60.5475	0.80119
405	407	0.0128567	0.0185482	62	30	43.1277	0.799943
162	407	0.0115778	0.0167032	76	30	47.7493	0.797567
162	225	0.0132113	0.0190599	76	23	41.8091	0.796877
196	435	0.0129865	0.0187356	24	75	42.4264	0.794883
167	175	0.0176715	0.0254947	48	20	30.9839	0.789923
225	269	0.0360593	0.0520225	23	10	15.1658	0.788961
196	496	0.0144486	0.0208449	24	59	37.6298	0.78439
172	485	0.00861604	0.0124303	63	63	63	0.78311
189	485	0.0106576	0.0153757	41	63	50.8232	0.781442
206	493	0.0152754	0.0220377	13	95	35.1426	0.774462
167	296	0.0123796	0.01786	48	39	43.2666	0.772743
269	407	0.0307568	0.0443727	10	30	17.3205	0.768558
199	267	0.0256161	0.0369563	5	86	20.7364	0.766342
244	395	0.0178021	0.025683	15	59	29.7489	0.764043
206	393	0.0166187	0.0239758	13	78	31.8434	0.763469
207	405	0.0115004	0.0165916	34	62	45.913	0.761771
269	405	0.0210988	0.0304392	10	62	24.8998	0.757929
190	435	0.00883567	0.0127472	47	75	59.3717	0.756822
267	330	0.010378	0.0149723	86	29	49.94	0.747715
283	330	0.0139918	0.0201859	47	29	36.9188	0.745238
269	404	0.017977	0.0259354	10	82	28.6356	0.742676
206	269	0.0450102	0.064936	13	10	11.4018	0.740384
308	512	0.00745	0.0107481	73	65	68.884	0.74037
269	439	0.0195551	0.028212	10	68	26.0768	0.735679
282	493	0.00894768	0.0129088	34	95	56.8331	0.733646
172	285	0.00989322	0.0142729	63	41	50.8232	0.725395
228	405	0.0135911	0.0196077	22	62	36.9324	0.724161
296	496	0.010462	0.0150935	39	59	47.9687	0.724016
485	496	0.00818356	0.0118064	63	59	60.9672	0.719802
196	245	0.0307062	0.0442997	24	11	16.2481	0.719785
199	204	0.0341466	0.0492631	5	42	14.4914	0.71389
167	173	0.0122381	0.0176559	48	34	40.398	0.713263
167	267	0.00766636	0.0110602	48	86	64.2495	0.710613
325	332	0.0180495	0.0260399	15	49	27.1109	0.705965
267	308	0.00615846	0.00888478	86	73	79.2338	0.703975
395	503	0.00785721	0.0113356	59	65	61.9274	0.701982
225	493	0.0103367	0.0149127	23	95	46.744	0.69708
325	435	0.0142403	0.0205445	15	75	33.541	0.689082
296	435	0.00882584	0.012733	39	75	54.0833	0.688642
207	448	0.0105639	0.0152405	34	60	45.1664	0.688358
283	328	0.0209003	0.0301527	47	11	22.7376	0.685601
245	308	0.0167385	0.0241486	11	73	28.3373	0.684304
285	493	0.00759323	0.0109547	41	95	62.4099	0.683683
225	395	0.0128164	0.0184901	23	59	36.8375	0.681128
395	496	0.00790882	0.01141	59	59	59	0.673191
167	405	0.00853012	0.0123064	48	62	54.5527	0.671346
267	325	0.0129527	0.0186868	86	15	35.9166	0.671166
175	448	0.0134059	0.0193407	20	60	34.641	0.669981
204	300	0.00819427	0.0118218	42	76	56.4978	0.667908
172	395	0.00753289	0.0108677	63	59	60.9672	0.662571
296	503	0.00911747	0.0131537	39	65	50.3488	0.662274
207	308	0.00915749	0.0132115	34	73	49.8197	0.658191
225	296	0.0151765	0.0218951	23	39	29.95	0.655758
282	407	0.0141995	0.0204856	34	30	31.9374	0.654257
225	244	0.0242771	0.0350245	23	15	18.5742	0.650551
267	439	0.005872	0.00847151	86	68	76.4722	0.647835
308	448	0.00678206	0.00978445	73	60	66.1816	0.64755
300	395	0.00668326	0.0096419	76	59	66.9627	0.645647
196	207	0.0155952	0.0224991	24	34	28.5657	0.642702
167	448	0.00818311	0.0118057	48	60	53.6656	0.633562
296	512	0.00868687	0.0125325	39	65	50.3488	0.630997
204	244	0.0172951	0.0249515	42	15	25.0998	0.626279
244	296	0.0179151	0.025846	15	39	24.1868	0.625133
189	439	0.00820182	0.0118327	41	68	52.8015	0.624786
189	228	0.0143568	0.0207126	41	22	30.0333	0.622067
190	404	0.00693555	0.0100059	47	82	62.0806	0.621171
300	404	0.0054294	0.00783296	76	82	78.943	0.618358
172	439	0.00651517	0.00939941	63	68	65.4523	0.615213
451	512	0.00698583	0.0100784	57	65	60.8687	0.61346
175	267	0.0101857	0.0146948	20	86	41.4729	0.609435
206	325	0.0298249	0.0430283	13	15	13.9642	0.600857
244	330	0.0199629	0.0288004	15	29	20.8567	0.60068
282	505	0.0136951	0.0197579	34	27	30.2985	0.598635
285	395	0.00837105	0.0120769	41	59	49.1833	0.593981
245	404	0.0137005	0.0197657	11	82	30.0333	0.593628
189	503	0.00791751	0.0114225	41	65	51.6236	0.589673
175	435	0.0105019	0.0151511	20	75	38.7298	0.586799
173	393	0.00786145	0.0113417	34	78	51.4976	0.584069
196	512	0.0101966	0.0147105	24	65	39.4968	0.581019
190	244	0.0151508	0.0218579	47	15	26.5518	0.580368
332	448	0.00739839	0.0106736	49	60	54.2218	0.578743
175	189	0.013983	0.0201731	20	41	28.6356	0.577671
296	330	0.0118642	0.0171164	39	29	33.6303	0.575632
225	325	0.0214307	0.030918	23	15	18.5742	0.574276
167	283	0.00837908	0.0120885	48	47	47.4974	0.57417
175	196	0.0181544	0.0261913	20	24	21.9089	0.573822
173	435	0.00783496	0.0113035	34	75	50.4975	0.570797
325	395	0.0131944	0.0190355	15	59	29.7489	0.566286
175	285	0.0135332	0.0195243	20	41	28.6356	0.55909
228	285	0.0128877	0.018593	22	41	30.0333	0.55841
228	404	0.00911017	0.0131432	22	82	42.4735	0.558238
162	199	0.0195259	0.02817	76	5	19.4936	0.549134
189	448	0.00755095	0.0108937	41	60	49.5984	0.540311
228	242	0.011255	0.0162376	22	49	32.8329	0.533128
172	328	0.0140257	0.0202348	63	11	26.3249	0.532678
204	308	0.00665058	0.00959476	42	73	55.3715	0.531276
167	308	0.00617377	0.00890687	48	73	59.1946	0.527238
204	269	0.0177441	0.0255994	42	10	20.4939	0.524631
207	325	0.0161002	0.0232277	34	15	22.5832	0.524556
308	407	0.00769339	0.0110992	73	30	46.7974	0.519415
162	325	0.0106365	0.0153452	76	15	33.7639	0.518114
283	393	0.00588037	0.00848358	47	78	60.5475	0.51366
435	505	0.00790647	0.0114066	75	27	45	0.513298
330	405	0.00836058	0.0120618	29	62	42.4028	0.511453
244	283	0.0133114	0.0192043	15	47	26.5518	0.50991
244	439	0.0110596	0.0159556	15	68	31.9374	0.509581
173	245	0.0182355	0.0263083	34	11	19.3391	0.508777
173	282	0.010236	0.0147675	34	34	34	0.502094
189	225	0.0113121	0.01632	41	23	30.7083	0.501158
228	503	0.00910894	0.0131414	22	65	37.8153	0.496947
175	393	0.00862681	0.0124459	20	78	39.4968	0.491572
267	395	0.00472281	0.00681358	86	59	71.232	0.485345
332	505	0.00924081	0.0133317	49	27	36.3731	0.484914
228	496	0.00921955	0.013301	22	59	36.0278	0.479205
207	505	0.0109601	0.0158121	34	27	30.2985	0.479083
330	407	0.0112305	0.0162022	29	30	29.4958	0.477896
207	242	0.00808649	0.0116663	34	49	40.8167	0.476181
172	407	0.00758139	0.0109376	63	30	43.4741	0.475504
435	493	0.00389488	0.00561912	75	95	84.4097	0.474309
228	245	0.021125	0.030477	22	11	15.5563	0.47411
199	393	0.0165524	0.0238801	5	78	19.7484	0.471595
245	405	0.0124904	0.0180198	11	62	26.1151	0.47059
172	206	0.0112833	0.0162783	63	13	28.6182	0.465855
269	283	0.0148795	0.0214666	10	47	21.6795	0.465386
282	395	0.00711615	0.0102664	34	59	44.7884	0.459817
190	207	0.00792367	0.0114314	47	34	39.975	0.456972
173	296	0.00864449	0.0124714	34	39	36.4143	0.454136
283	485	0.00576257	0.00831363	47	63	54.4151	0.452387
167	207	0.00775119	0.0111826	48	34	40.398	0.451755
172	269	0.0124543	0.0179678	63	10	25.0998	0.450988
244	332	0.0114986	0.016589	15	49	27.1109	0.449743
172	225	0.00813937	0.0117426	63	23	38.0657	0.446992
393	505	0.00674399	0.00972952	78	27	45.8912	0.446499
228	407	0.0120194	0.0173403	22	30	25.6905	0.44548
189	407	0.0088003	0.0126961	41	30	35.0714	0.445271
245	283	0.0135397	0.0195337	11	47	22.7376	0.444149
308	328	0.0107976	0.0155777	73	11	28.3373	0.441429
189	332	0.00680891	0.00982318	41	49	44.8219	0.440293
242	448	0.00561244	0.00809704	49	60	54.2218	0.439036
172	404	0.00422048	0.00608886	63	82	71.8749	0.437636
285	407	0.00862205	0.012439	41	30	35.0714	0.436252
204	404	0.00514658	0.00742494	42	82	58.6856	0.435737
328	405	0.0115228	0.0166239	11	62	26.1151	0.434135
285	330	0.00869228	0.0125403	41	29	34.4819	0.432413
225	300	0.00716545	0.0103376	23	76	41.8091	0.432204
228	435	0.00736974	0.0106323	22	75	40.6202	0.431885
244	282	0.013255	0.019123	15	34	22.5832	0.431858
300	407	0.00626762	0.00904226	76	30	47.7493	0.431762
162	206	0.0094989	0.013704	76	13	31.4325	0.430751
267	332	0.00456514	0.00658611	86	49	64.9153	0.427539
296	395	0.0061778	0.00891267	39	59	47.9687	0.42753
196	332	0.00858275	0.0123823	24	49	34.2929	0.424624
330	435	0.00627264	0.0090495	29	75	46.6369	0.422041
189	451	0.00604639	0.0087231	41	57	48.3425	0.421697
189	496	0.00586201	0.0084571	41	59	49.1833	0.415948
175	493	0.00660164	0.00952415	20	95	43.589	0.415148
269	435	0.0104228	0.0150369	10	75	27.3861	0.411802
173	300	0.00561418	0.00809955	34	76	50.8331	0.411725
242	269	0.0128661	0.0185619	49	10	22.1359	0.410884
451	503	0.00467127	0.00673921	57	65	60.8687	0.410207
199	300	0.0145812	0.0210363	5	76	19.4936	0.410073
190	405	0.00524578	0.00756806	47	62	53.9815	0.408535
196	242	0.00821978	0.0118586	24	49	34.2929	0.406667
172	512	0.00437623	0.00631357	63	65	63.9922	0.404019
244	300	0.00828157	0.0119478	15	76	33.7639	0.403403
175	283	0.00907742	0.0130959	20	47	30.6594	0.401514
173	175	0.0106311	0.0153375	34	20	26.0768	0.399952
204	283	0.00622991	0.00898787	42	47	44.4297	0.399328
225	245	0.0173454	0.0250241	23	11	15.906	0.398032
190	269	0.0124507	0.0179625	47	10	21.6795	0.389419
196	393	0.00623258	0.00899171	24	78	43.2666	0.389041
283	395	0.00511533	0.00737986	47	59	52.6593	0.388618
190	308	0.00459183	0.00662461	47	73	58.5747	0.388035
206	395	0.00967324	0.0139555	13	59	27.6948	0.386495
244	393	0.00782974	0.0112959	15	78	34.2053	0.38638
204	435	0.00476443	0.00687362	42	75	56.1249	0.385781
267	485	0.00352195	0.0050811	86	63	73.6071	0.374005
172	267	0.00350601	0.00505811	63	86	73.6071	0.372312
228	395	0.00711056	0.0102584	22	59	36.0278	0.369586
269	300	0.00925314	0.0133495	10	76	27.5681	0.368019
175	228	0.0120746	0.01742	20	22	20.9762	0.365405
242	330	0.0066776	0.00963374	49	29	37.6962	0.363155
172	283	0.00459895	0.00663489	63	47	54.4151	0.361038
206	244	0.0176779	0.0255039	13	15	13.9642	0.356142
189	282	0.00660899	0.00953476	41	34	37.3363	0.355993
244	503	0.00787372	0.0113594	15	65	31.225	0.354696
448	503	0.00391668	0.00565058	60	65	62.45	0.352879
199	225	0.0227997	0.032893	5	23	10.7238	0.352738
332	493	0.00358084	0.00516605	49	95	68.2276	0.352467
395	505	0.00610786	0.00881177	59	27	39.9124	0.351699
225	435	0.00584535	0.00843306	23	75	41.5331	0.350251
167	393	0.00393703	0.00567993	48	78	61.1882	0.347545
207	269	0.0130246	0.0187905	34	10	18.4391	0.346479
196	296	0.00783124	0.0112981	24	39	30.5941	0.345655
225	505	0.00958763	0.013832	23	27	24.9199	0.344692
199	245	0.0318796	0.0459926	5	11	7.4162	0.34109
175	300	0.00604992	0.00872819	20	76	38.9872	0.340287
172	503	0.00367168	0.00529712	63	65	63.9922	0.338974
172	496	0.00385002	0.0055544	63	59	60.9672	0.338636
269	448	0.00947554	0.0136703	10	60	24.4949	0.334853
206	407	0.0115433	0.0166535	13	30	19.7484	0.328879
269	285	0.0111362	0.0160662	10	41	20.2485	0.325316
189	512	0.00431217	0.00622115	41	65	51.6236	0.321158
267	503	0.00297629	0.00429387	86	65	74.7663	0.321037
296	505	0.00683477	0.00986048	39	27	32.45	0.319972
167	330	0.00593906	0.00856825	48	29	37.3095	0.319677
395	512	0.00356786	0.00514733	59	65	61.9274	0.31876
300	435	0.00292568	0.00422087	76	75	75.4983	0.318669
173	493	0.00388077	0.00559877	34	95	56.8331	0.318195
330	505	0.00787994	0.0113683	29	27	27.9821	0.318111
206	435	0.00705322	0.0101756	13	75	31.225	0.317735
172	244	0.00708602	0.010223	63	15	30.7409	0.314263
245	282	0.0112242	0.0161931	11	34	19.3391	0.313159
204	330	0.00619756	0.00894119	42	29	34.8999	0.312046
245	285	0.0101345	0.014621	11	41	21.2368	0.310504
283	435	0.00362074	0.00522363	47	75	59.3717	0.310136
206	505	0.0114661	0.0165421	13	27	18.735	0.309916
269	451	0.00899108	0.0129714	10	57	23.8747	0.309688
196	325	0.0112799	0.0162735	24	15	18.9737	0.308768
196	269	0.0137796	0.0198798	24	10	15.4919	0.307977
285	485	0.00416735	0.00601222	41	63	50.8232	0.30556
269	393	0.00756414	0.0109128	10	78	27.9285	0.304777
189	204	0.00507961	0.00732832	41	42	41.497	0.304103
244	485	0.00683886	0.00986639	15	63	30.7409	0.303301
242	325	0.00774073	0.0111675	49	15	27.1109	0.302761
225	267	0.00465291	0.00671273	23	86	44.4747	0.298547
196	439	0.00508684	0.00733875	24	68	40.398	0.296471
173	244	0.00906226	0.0130741	34	15	22.5832	0.295254
207	493	0.00355711	0.00513182	34	95	56.8331	0.291657
332	512	0.00355743	0.00513228	49	65	56.4358	0.289644
285	296	0.00501121	0.00722965	41	39	39.9875	0.289096
244	435	0.00594312	0.0085741	15	75	33.541	0.287584
204	503	0.00379943	0.00548142	42	65	52.2494	0.286401
173	283	0.0049646	0.0071624	34	47	39.975	0.286317
173	308	0.00395422	0.00570473	34	73	49.8197	0.284208
245	332	0.00848212	0.0122371	11	49	23.2164	0.284101
244	404	0.00556378	0.00802684	15	82	35.0714	0.281512
196	485	0.00501746	0.00723866	24	63	38.8844	0.281471
175	325	0.0112406	0.0162168	20	15	17.3205	0.280884
285	439	0.00368464	0.00531581	41	68	52.8015	0.280683
190	448	0.00366336	0.00528511	47	60	53.1037	0.280659
282	512	0.0040798	0.00588591	34	65	47.0106	0.2767
300	393	0.0024763	0.00357254	76	78	76.9935	0.275063
242	493	0.00277753	0.00400714	49	95	68.2276	0.273397
244	407	0.00890684	0.0128498	15	30	21.2132	0.272586
282	503	0.00401624	0.00579421	34	65	47.0106	0.272389
189	505	0.0056458	0.00814516	41	27	33.2716	0.271003
245	300	0.00643294	0.00928077	11	76	28.9137	0.268341
167	244	0.00691168	0.00997145	48	15	26.8328	0.267562
244	285	0.00735183	0.0106064	15	41	24.7992	0.263031
190	451	0.00348496	0.00502773	47	57	51.7591	0.260231
199	282	0.0137845	0.0198869	5	34	13.0384	0.259293
173	267	0.00330965	0.00477481	34	86	54.074	0.258193
204	393	0.00311996	0.00450116	42	78	57.2364	0.25763
269	503	0.00697833	0.0100676	10	65	25.4951	0.256674
451	496	0.0030649	0.00442172	57	59	57.9914	0.256422
242	407	0.00460634	0.00664554	49	30	38.3406	0.254794
225	407	0.00670906	0.00967913	23	30	26.2679	0.25425
207	496	0.00389183	0.00561472	34	59	44.7884	0.251474
172	242	0.00312749	0.00451202	63	49	55.5608	0.250691
207	267	0.00321263	0.00463485	34	86	54.074	0.250625
328	404	0.00576266	0.00831376	11	82	30.0333	0.24969
283	404	0.00276242	0.00398534	47	82	62.0806	0.247412
167	269	0.00780688	0.011263	48	10	21.9089	0.246759
245	485	0.00637391	0.00919561	11	63	26.3249	0.242073
285	325	0.00675439	0.00974452	41	15	24.7992	0.241656
172	405	0.00267643	0.00386127	63	62	62.498	0.241322
189	300	0.00297742	0.0042955	41	76	55.8211	0.23978
173	405	0.00361457	0.00521473	34	62	45.913	0.239423
330	512	0.00380005	0.00548232	29	65	43.4166	0.238023
189	405	0.00323716	0.00467023	41	62	50.4183	0.235465
300	439	0.00223189	0.00321993	76	68	71.8888	0.231477
204	496	0.00321141	0.00463309	42	59	49.7795	0.230633
175	505	0.00686181	0.0098995	20	27	23.2379	0.230044
172	330	0.00371985	0.00536661	63	29	42.7434	0.229387
207	245	0.00822013	0.0118591	34	11	19.3391	0.229345
190	407	0.00423237	0.00610602	47	30	37.55	0.229281
228	512	0.00419392	0.00605054	22	65	37.8153	0.228803
196	448	0.00415849	0.00599943	24	60	37.9473	0.227662
228	332	0.00478665	0.00690567	22	49	32.8329	0.226733
199	206	0.0194666	0.0280843	5	13	8.06226	0.226423
189	199	0.0109384	0.0157807	41	5	14.3178	0.225946
328	332	0.00661902	0.00954922	11	49	23.2164	0.221698
196	493	0.00320241	0.0046201	24	95	47.7493	0.220607
282	496	0.00339675	0.00490048	34	59	44.7884	0.219485
325	505	0.00755427	0.0108985	15	27	20.1246	0.219328
175	207	0.00580602	0.00837632	20	34	26.0768	0.218428
173	325	0.00670258	0.00966978	34	15	22.5832	0.218374
206	245	0.0126382	0.0182331	13	11	11.9583	0.218037
172	282	0.00326192	0.00470595	63	34	46.2817	0.2178
269	485	0.00600237	0.00865959	10	63	25.0998	0.217354
269	496	0.00610336	0.00880528	10	59	24.2899	0.21388
173	404	0.00277767	0.00400733	34	82	52.8015	0.211593
228	448	0.00402538	0.00580739	22	60	36.3318	0.210993
332	503	0.00258829	0.00373412	49	65	56.4358	0.210738
190	485	0.00266401	0.00384335	47	63	54.4151	0.209136
207	407	0.00453239	0.00653886	34	30	31.9374	0.208834
173	496	0.00321342	0.00463598	34	59	44.7884	0.207638
175	395	0.00416927	0.00601499	20	59	34.3511	0.206622
199	308	0.00749192	0.0108086	5	73	19.105	0.206497
190	267	0.0022386	0.00322961	47	86	63.5767	0.205328
167	300	0.00233375	0.00336689	48	76	60.3987	0.203356
162	496	0.00209751	0.00302606	76	59	66.9627	0.202633
175	407	0.00568227	0.00819778	20	30	24.4949	0.200804
167	435	0.00231951	0.00334635	48	75	60	0.200781
296	328	0.00671812	0.0096922	39	11	20.7123	0.200748
162	328	0.004775	0.00688887	76	11	28.9137	0.199182
172	300	0.00197793	0.00285355	63	76	69.1954	0.197452
242	395	0.00254046	0.00366511	49	59	53.768	0.197066
167	439	0.00237133	0.0034211	48	68	57.1314	0.195452
175	296	0.00484553	0.00699063	20	39	27.9285	0.195238
173	332	0.00329857	0.00475884	34	49	40.8167	0.19424
285	393	0.00237616	0.00342808	41	78	56.5509	0.193861
283	439	0.00237282	0.00342326	47	68	56.5332	0.193528
167	407	0.00352129	0.00508015	48	30	37.9473	0.192778
199	395	0.00766318	0.0110556	5	59	17.1756	0.189887
189	285	0.00319877	0.00461486	41	41	41	0.189209
269	296	0.00662587	0.00955911	10	39	19.7484	0.188777
328	485	0.00492423	0.00710416	11	63	26.3249	0.187016
296	485	0.00259225	0.00373983	39	63	49.5681	0.185377
196	407	0.004744	0.00684415	24	30	26.8328	0.183648
267	328	0.00413556	0.00596635	86	11	30.7571	0.183508
296	405	0.0025818	0.00372476	39	62	49.1732	0.183158
207	503	0.00267706	0.00386217	34	65	47.0106	0.181563
267	496	0.00175439	0.00253104	86	59	71.232	0.180291
245	296	0.00603058	0.00870029	11	39	20.7123	0.180203
300	330	0.00265896	0.00383607	76	29	46.9468	0.180091
190	332	0.00259126	0.00373839	47	49	47.9896	0.179404
267	512	0.00165599	0.00238909	86	65	74.7663	0.178624
225	285	0.00402662	0.00580918	23	41	30.7083	0.17839
244	451	0.00421417	0.00607976	15	57	29.2404	0.177775
244	493	0.00326192	0.00470596	15	95	37.7492	0.177646
296	300	0.00226148	0.00326262	39	76	54.4426	0.177626
332	395	0.00228854	0.00330167	49	59	53.768	0.177524
162	503	0.00174664	0.00251987	76	65	70.2851	0.177109
206	503	0.00422295	0.00609243	13	65	29.0689	0.1771
162	244	0.00362821	0.0052344	76	15	33.7639	0.176734
285	505	0.00365916	0.00527905	41	27	33.2716	0.175643
308	325	0.00365859	0.00527823	73	15	33.0908	0.174661
196	395	0.00320869	0.00462916	24	59	37.6298	0.174194
283	493	0.00180382	0.00260237	47	95	66.8207	0.173892
245	393	0.00403134	0.005816	11	78	29.2916	0.17036
207	332	0.00288049	0.00415566	34	49	40.8167	0.16962
167	245	0.00510053	0.00735851	48	11	22.9783	0.169086
228	493	0.00254353	0.00366954	22	95	45.7165	0.167759
267	505	0.00241289	0.00348106	86	27	48.1871	0.167742
300	451	0.00175934	0.00253819	76	57	65.8179	0.167058
285	308	0.00211165	0.00304647	41	73	54.7083	0.166667
172	332	0.00207645	0.00299568	63	49	55.5608	0.166442
225	512	0.00297458	0.00429141	23	65	38.6652	0.165928
267	405	0.00157349	0.00227006	86	62	73.0205	0.165761
167	503	0.00204574	0.00295138	48	65	55.857	0.164855
204	395	0.00229008	0.00330389	42	59	49.7795	0.164466
173	395	0.00254082	0.00366563	34	59	44.7884	0.164178
204	332	0.00250169	0.00360917	42	49	45.3652	0.163731
328	512	0.00422849	0.00610043	11	65	26.7395	0.163122
196	451	0.00305682	0.00441005	24	57	36.9865	0.163112
330	393	0.00237438	0.00342551	29	78	47.5605	0.162919
267	448	0.00156765	0.00226164	86	60	71.8331	0.16246
228	505	0.00458107	0.00660909	22	27	24.3721	0.161078
199	496	0.00643764	0.00928755	5	59	17.1756	0.159519
325	330	0.00525511	0.00758153	15	29	20.8567	0.158125
330	448	0.00258626	0.00373119	29	60	41.7133	0.15564
190	245	0.00467151	0.00673957	47	11	22.7376	0.153242
189	207	0.00284286	0.00410138	41	34	37.3363	0.15313
167	325	0.00393819	0.00568161	48	15	26.8328	0.152454
244	405	0.00342529	0.00494165	15	62	30.4959	0.1507
167	285	0.00235202	0.00339325	48	41	44.3621	0.150532
199	283	0.00671315	0.00968503	5	47	15.3297	0.148469
175	244	0.00592193	0.00854353	20	15	17.3205	0.147978
300	405	0.00148383	0.00214071	76	62	68.644	0.146947
328	407	0.00555072	0.008008	11	30	18.1659	0.145473
269	505	0.00611412	0.00882082	10	27	16.4317	0.144941
283	448	0.00189091	0.00272801	47	60	53.1037	0.144867
173	269	0.00542505	0.00782669	34	10	18.4391	0.144317
296	451	0.00210786	0.003041	39	57	47.1487	0.143379
245	435	0.00343186	0.00495113	11	75	28.7228	0.14221
173	503	0.00207318	0.00299097	34	65	47.0106	0.140607
407	505	0.00340899	0.00491813	30	27	28.4605	0.139972
162	512	0.00137165	0.00197888	76	65	70.2851	0.139086
285	503	0.00186594	0.00269198	41	65	51.6236	0.13897
172	493	0.0012375	0.00178534	63	95	77.3628	0.138119
267	407	0.00188234	0.00271565	86	30	50.7937	0.137938
207	225	0.00339107	0.00489228	34	23	27.9643	0.136809
204	512	0.00181201	0.00261418	42	65	52.2494	0.136589
167	395	0.001776	0.00256223	48	59	53.2165	0.136353
225	283	0.00287158	0.00414281	23	47	32.8786	0.13621
228	244	0.00517503	0.00746599	22	15	18.1659	0.135626
282	330	0.00299191	0.00431642	34	29	31.4006	0.135538
189	245	0.0044091	0.00636098	41	11	21.2368	0.135087
196	244	0.00491872	0.00709622	24	15	18.9737	0.134641
199	435	0.00480759	0.00693589	5	75	19.3649	0.134313
173	204	0.00245814	0.00354635	34	42	37.7889	0.134013
245	493	0.00286707	0.00413631	11	95	32.3265	0.133712
190	283	0.00196431	0.00283391	47	47	47	0.133194
332	496	0.00170655	0.00246203	49	59	53.768	0.132378
244	448	0.00305153	0.00440242	15	60	30	0.132073
228	269	0.00616042	0.00888761	22	10	14.8324	0.131825
199	503	0.00500711	0.00722373	5	65	18.0278	0.130228
189	269	0.00442554	0.00638471	41	10	20.2485	0.12928
300	505	0.00196086	0.00282892	76	27	45.299	0.128147
228	325	0.00488765	0.00705139	22	15	18.1659	0.128095
207	404	0.00166279	0.0023989	34	82	52.8015	0.126666
162	269	0.00316009	0.00455904	76	10	27.5681	0.125684
207	328	0.00449247	0.00648126	34	11	19.3391	0.125342
244	512	0.00274928	0.00396637	15	65	31.225	0.12385
300	493	0.00100065	0.00144363	76	95	84.9706	0.122666
162	245	0.00293356	0.00423223	76	11	28.9137	0.122369
204	325	0.00336915	0.00486066	42	15	25.0998	0.122001
328	448	0.00328411	0.00473797	11	60	25.6905	0.121721
328	439	0.00304414	0.00439177	11	68	27.3496	0.120113
328	393	0.00281242	0.00405746	11	78	29.2916	0.11885
285	404	0.00141537	0.00204195	41	82	57.9828	0.118398
245	496	0.00321909	0.00464417	11	59	25.4755	0.118312
199	405	0.00465655	0.00671798	5	62	17.6068	0.118282
190	325	0.00302514	0.00436435	47	15	26.5518	0.115882
204	285	0.00192733	0.00278055	42	41	41.497	0.115384
245	439	0.00290774	0.00419499	11	68	27.3496	0.114731
308	505	0.0017824	0.00257146	73	27	44.3959	0.114162
328	330	0.00441539	0.00637006	11	29	17.8606	0.113773
162	207	0.00155113	0.0022378	76	34	50.8331	0.113754
167	496	0.00144856	0.00208983	48	59	53.2165	0.111213
245	451	0.00306651	0.00442404	11	57	25.04	0.110778
285	448	0.00152701	0.00220301	41	60	49.5984	0.109266
225	503	0.00194756	0.00280973	23	65	38.6652	0.108639
245	407	0.00413541	0.00596614	11	30	18.1659	0.10838
245	505	0.00426664	0.00615546	11	27	17.2337	0.106081
162	196	0.00171199	0.00246988	76	24	42.7083	0.105484
173	448	0.00159898	0.00230684	34	60	45.1664	0.104191
269	512	0.00282258	0.00407213	10	65	25.4951	0.103819
199	485	0.00403626	0.0058231	5	63	17.7482	0.10335
267	451	0.00102072	0.00147258	86	57	70.0143	0.103102
189	330	0.00203939	0.00294222	41	29	34.4819	0.101453
199	505	0.00602384	0.00869057	5	27	11.619	0.100975
189	244	0.0028118	0.00405658	41	15	24.7992	0.1006
245	330	0.00387186	0.00558591	11	29	17.8606	0.0997675
172	505	0.00161599	0.00233138	63	27	41.2432	0.0961537
172	325	0.00212958	0.00307234	63	15	30.7409	0.0944463
330	503	0.00150473	0.00217087	29	65	43.4166	0.0942517
175	199	0.00651879	0.00940463	20	5	10	0.0940463
283	505	0.0018119	0.00261401	47	27	35.623	0.0931191
228	330	0.00253316	0.00365458	22	29	25.2587	0.0923098
207	283	0.00158758	0.00229039	34	47	39.975	0.0915584
189	283	0.00144387	0.00208307	41	47	43.8976	0.0914417
190	395	0.00120143	0.0017333	47	59	52.6593	0.0912745
228	485	0.00169512	0.00244554	22	63	37.229	0.0910452
207	285	0.00168865	0.00243621	34	41	37.3363	0.090959
175	245	0.00423788	0.00611397	20	11	14.8324	0.0906849
204	485	0.00121555	0.00175367	42	63	51.4393	0.0902078
190	285	0.0014037	0.00202511	47	41	43.8976	0.0888973
173	439	0.00127397	0.00183795	34	68	48.0833	0.0883746
167	493	0.000895648	0.00129215	48	95	67.5278	0.0872558
328	505	0.00350089	0.00505071	11	27	17.2337	0.0870424
167	512	0.00105855	0.00152717	48	65	55.857	0.0853028
296	325	0.00242984	0.00350551	39	15	24.1868	0.0847871
328	395	0.00230349	0.00332324	11	59	25.4755	0.0846611
190	493	0.000877089	0.00126537	47	95	66.8207	0.084553
189	395	0.00119145	0.00171889	41	59	49.1833	0.0845409
162	395	0.000864097	0.00124663	76	59	66.9627	0.0834776
196	330	0.00218977	0.00315917	24	29	26.3818	0.0833445
296	439	0.00111625	0.00161041	39	68	51.4976	0.0829321
190	496	0.00108448	0.00156458	47	59	52.6593	0.0823897
300	448	0.000842182	0.00121501	76	60	67.5278	0.082047
282	328	0.00291238	0.00420167	34	11	19.3391	0.0812564
206	330	0.00289307	0.00417382	13	29	19.4165	0.081041
244	325	0.0037354	0.00538905	15	15	15	0.0808357
283	407	0.001492	0.0021525	47	30	37.55	0.0808264
190	512	0.0010104	0.0014577	47	65	55.2721	0.0805701
190	330	0.00151032	0.00217893	47	29	36.9188	0.0804434
244	505	0.00276871	0.0039944	15	27	20.1246	0.0803857
228	328	0.00352738	0.00508893	22	11	15.5563	0.0791652
196	328	0.00336976	0.00486154	24	11	16.2481	0.0789906
175	503	0.00151042	0.00217907	20	65	36.0555	0.0785675
285	451	0.00111603	0.00161009	41	57	48.3425	0.077836
199	404	0.00265013	0.00382332	5	82	20.2485	0.0774164
404	505	0.0011263	0.00162491	82	27	47.0532	0.0764572
207	296	0.00143614	0.00207191	34	39	36.4143	0.0754471
199	439	0.00278549	0.00401861	5	68	18.4391	0.0740995
242	328	0.00216977	0.00313031	49	11	23.2164	0.0726745
199	332	0.00319845	0.00461439	5	49	15.6525	0.0722267
199	285	0.00346068	0.0049927	5	41	14.3178	0.0714846
206	285	0.00210581	0.00303805	13	41	23.0868	0.0701388
328	503	0.00181063	0.00261219	11	65	26.7395	0.0698486
204	505	0.00142575	0.00205692	42	27	33.6749	0.0692667
206	300	0.00151466	0.00218519	13	76	31.4325	0.0686858
330	395	0.00113667	0.00163986	29	59	41.3642	0.0678316
228	439	0.00121485	0.00175265	22	68	38.6782	0.0677894
296	493	0.000771771	0.00111343	39	95	60.8687	0.0677731
189	325	0.00185593	0.00267754	41	15	24.7992	0.0664007
167	451	0.000860315	0.00124117	48	57	52.3068	0.0649217
300	325	0.00133106	0.00192032	76	15	33.7639	0.0648374
162	282	0.000862657	0.00124455	76	34	50.8331	0.0632643
190	503	0.000782062	0.00112828	47	65	55.2721	0.0623622
244	308	0.0012899	0.00186093	15	73	33.0908	0.0615797
448	512	0.000672373	0.000970029	60	65	62.45	0.0605783
175	328	0.00278701	0.00402081	20	11	14.8324	0.0596383
199	330	0.00342107	0.00493556	5	29	12.0416	0.059432
162	242	0.000674878	0.000973644	76	49	61.0246	0.0594162
190	328	0.0017858	0.00257636	47	11	22.7376	0.0585804
283	503	0.000731859	0.00105585	47	65	55.2721	0.058359
204	493	0.000637963	0.000920385	42	95	63.1664	0.0581375
269	330	0.00234792	0.00338734	10	29	17.0294	0.0576843
328	451	0.00159062	0.00229478	11	57	25.04	0.0574612
167	199	0.00249994	0.00360665	48	5	15.4919	0.0558739
395	435	0.000577541	0.000833216	59	75	66.5207	0.0554261
296	448	0.000791025	0.00114121	39	60	48.3735	0.0552043
300	485	0.000550073	0.000793588	76	63	69.1954	0.0549126
285	496	0.000766584	0.00110595	41	59	49.1833	0.0543942
167	485	0.000682287	0.000984332	48	63	54.9909	0.0541293
244	269	0.0030239	0.00436256	15	10	12.2474	0.0534302
328	496	0.00144753	0.00208834	11	59	25.4755	0.0532015
199	244	0.00423297	0.00610688	5	15	8.66025	0.0528872
244	328	0.00283669	0.00409248	15	11	12.8452	0.0525689
199	451	0.00213705	0.00308311	5	57	16.8819	0.0520489
199	325	0.00411164	0.00593184	5	15	8.66025	0.0513713
328	435	0.00123278	0.00177853	11	75	28.7228	0.0510844
244	245	0.00275247	0.00397097	15	11	12.8452	0.051008
296	407	0.00101479	0.00146403	39	30	34.2053	0.0500774
245	325	0.0026736	0.0038572	11	15	12.8452	0.0495466
173	485	0.000730871	0.00105442	34	63	46.2817	0.0488006
285	512	0.000644301	0.000929529	41	65	51.6236	0.0479857
189	206	0.0014366	0.00207257	41	13	23.0868	0.047849
245	448	0.00128801	0.00185821	11	60	25.6905	0.0477382
204	328	0.00150142	0.00216609	42	11	21.4942	0.0465583
207	435	0.000636442	0.000918191	34	75	50.4975	0.0463664
245	503	0.00118992	0.00171669	11	65	26.7395	0.0459033
225	330	0.00122111	0.00176169	23	29	25.8263	0.0454979
204	228	0.00101625	0.00146613	42	22	30.3974	0.0445666
196	505	0.00121312	0.00175016	24	27	25.4558	0.0445518
283	496	0.00057188	0.000825048	47	59	52.6593	0.0434464
189	328	0.00136228	0.00196535	41	11	21.2368	0.0417377
242	505	0.000792965	0.00114401	49	27	36.3731	0.041611
172	245	0.00107653	0.0015531	63	11	26.3249	0.0408853
173	512	0.00059241	0.000854666	34	65	47.0106	0.0401784
269	395	0.00113529	0.00163787	10	59	24.2899	0.0397837
199	493	0.00125376	0.0018088	5	95	21.7945	0.0394218
204	407	0.000767265	0.00110693	42	30	35.4965	0.0392921
173	451	0.000606668	0.000875237	34	57	44.0227	0.0385303
199	512	0.00146523	0.00211388	5	65	18.0278	0.0381084
162	300	0.000334675	0.000482834	76	76	76	0.0366954
328	493	0.000743777	0.00107304	11	95	32.3265	0.0346877
199	269	0.0033284	0.00480187	5	10	7.07107	0.0339544
173	328	0.00119048	0.0017175	34	11	19.3391	0.033215
199	407	0.00187733	0.00270842	5	30	12.2474	0.0331713
245	269	0.00216446	0.00312266	11	10	10.4881	0.0327507
173	330	0.000711667	0.00102672	34	29	31.4006	0.0322396
325	328	0.00168247	0.00242728	15	11	12.8452	0.031179
206	328	0.00179296	0.0025867	13	11	11.9583	0.0309324
245	512	0.000730736	0.00105423	11	65	26.7395	0.0281896
225	328	0.0011937	0.00172214	23	11	15.906	0.0273924
173	505	0.000584342	0.000843027	34	27	30.2985	0.0255425
225	496	0.000480311	0.000692942	23	59	36.8375	0.0255262
189	493	0.000273674	0.000394828	41	95	62.4099	0.0246412
204	245	0.000791976	0.00114258	42	11	21.4942	0.0245588
162	505	0.00037555	0.000541804	76	27	45.299	0.0245432
244	496	0.000561732	0.000810408	15	59	29.7489	0.0241088
283	325	0.000625893	0.000902973	47	15	26.5518	0.0239756
207	330	0.000524129	0.000756159	34	29	31.4006	0.0237439
330	496	0.000396074	0.000571414	29	59	41.3642	0.0236361
228	451	0.00045918	0.000662457	22	57	35.4119	0.0234588
448	496	0.00027304	0.000393914	60	59	59.4979	0.0234371
204	448	0.000301308	0.000434695	42	60	50.1996	0.0218215
199	328	0.00190643	0.0027504	5	11	7.4162	0.0203975
269	493	0.000458121	0.000660928	10	95	30.8221	0.0203712
190	505	0.000376241	0.0005428	47	27	35.623	0.0193362
167	505	0.000364049	0.000525211	48	27	36	0.0189076
207	512	0.000268126	0.000386824	34	65	47.0106	0.0181848
204	451	0.000251699	0.000363125	42	57	48.9285	0.0177672
206	496	0.000376752	0.000543538	13	59	27.6948	0.0150532
175	330	0.000428744	0.000618547	20	29	24.0832	0.0148966
175	496	0.000281242	0.000405746	20	59	34.3511	0.0139378
228	296	0.000325488	0.00046958	22	39	29.2916	0.0137548
167	328	0.000396404	0.00057189	48	11	22.9783	0.013141
245	395	0.000354827	0.000511907	11	59	25.4755	0.0130411
173	407	0.000216518	0.00031237	34	30	31.9374	0.0099763
162	493	8.07196e-05	0.000116454	76	95	84.9706	0.00989514
269	332	0.000245836	0.000354666	10	49	22.1359	0.00785087
199	296	0.000328255	0.000473572	5	39	13.9642	0.00661307
207	300	8.1098e-05	0.000117	34	76	50.8331	0.00594745
206	512	0.00011847	0.000170917	13	65	29.0689	0.00496836
175	512	8.36381e-05	0.000120664	20	65	36.0555	0.00435061
206	283	0.000112382	0.000162133	13	47	24.7184	0.00400767
269	328	0.000174083	0.000251149	10	11	10.4881	0.00263408
190	300	2.59963e-05	3.75048e-05	47	76	59.7662	0.00224152
245	328	0.000134431	0.000193942	11	11	11	0.00213336
175	269	8.06012e-05	0.000116283	20	10	14.1421	0.00164449
283	512	5.87872e-06	8.4812e-06	47	65	55.2721	0.000468773
199	448	1.04521e-05	1.50791e-05	5	60	17.3205	0.000261178
330	493	3.181e-06	4.58921e-06	29	95	52.4881	0.000240879
283	451	7.02611e-07	1.01365e-06	47	57	51.7591	5.24658e-05
