# Supplementary material for: Reverse immunodynamics: a new method for identifying targets of protective immunity
Source: Sci Rep. 2019 Feb 15;9:2164. doi: 10.1038/s41598-018-37288-x (PMC6377634; doi:10.1038/s41598-018-37288-x)
Supplement: Supplementary file 4 — Table S3 [file 41598_2018_37288_MOESM4_ESM.xls]

## Sheet: S3_Table
position	percMostFrewAA	polimorphN	pairwiseD
151	99.8329	4	0.00236518
153	99.9165	3	0.00119603
159	99.9165	3	0.00118309
162	71.202	2	0.291107
164	99.9165	2	0.00119702
166	99.9165	2	0.242458
167	80.0501	3	0.226962
172	57.5125	3	1.46313
173	89.4825	3	0.149851
174	99.4992	2	0.132314
175	90.9015	2	0.117419
178	99.9165	2	0.00118408
181	99.9165	2	0.00118408
187	38.8982	5	0.467697
189	85.2254	3	1.28266
190	68.6144	2	0.305735
196	75.4591	5	3.99496
197	28.9649	7	0.554642
199	93.4057	2	1.15794
200	46.7836	6	3.56735
201	70.0334	4	0.313584
204	60.9349	3	0.338873
206	75.2922	2	1.50936
207	76.6277	2	0.254265
210	99.8331	2	0.00236617
212	99.9165	2	0.00119702
218	99.9165	3	0.00240402
219	99.9165	3	0.00119603
224	99.2487	2	0.372024
225	67.7796	2	0.310048
227	99.9165	2	0.151354
228	88.1469	3	0.148472
230	66.1654	5	0.342189
238	99.9165	2	0.00238011
239	99.9165	2	0.00118408
242	52.2538	3	3.66266
243	66.8614	4	0.826336
244	93.99	4	0.184541
245	95.6594	3	0.0608048
246	99.9165	2	0.00118408
248	99.9165	2	0.00118408
252	99.9165	2	0.00118408
254	99.9165	2	0.00118408
263	99.9165	2	0.00238011
264	99.9165	2	0.00119702
266	99.9165	2	0.355188
267	57.5125	4	0.347918
269	95.2421	3	0.0669927
270	99.9165	3	0.00359906
271	99.8331	2	0.00718923
272	99.6661	3	0.00719022
273	99.8331	3	0.00236716
279	99.9165	2	0.00118408
281	99.9165	2	0.250794
282	77.7129	3	1.52392
283	73.7896	2	0.274579
285	79.6327	3	0.323438
286	98.1621	4	0.0285098
287	99.8331	2	0.00236617
296	87.3122	4	0.165541
297	99.8329	4	0.00236518
299	99.9165	2	0.278941
300	73.8731	2	0.274014
302	99.9165	2	0.00118408
307	99.8331	2	0.329704
308	69.783	4	0.30682
314	99.9165	2	0.00357416
315	99.8331	2	0.00236617
317	99.8329	4	0.00236518
319	99.9165	2	0.00714445
320	99.5826	2	0.00590059
325	94.2356	4	0.081101
326	99.8331	2	0.00478017
327	99.8331	2	0.0400654
328	97.3266	4	0.0369081
330	91.6528	2	0.110994
331	99.9165	2	0.206593
332	82.7068	4	0.206593
333	99.9165	2	0.00118408
335	99.8331	3	0.00236716
337	99.7496	4	0.00354926
340	99.9165	2	0.00118408
344	99.9165	2	0.00357416
345	99.8331	2	0.00236617
349	99.5826	3	0.00590455
351	99.9165	2	0.00238011
352	99.9165	2	0.00118408
354	99.4987	4	0.0404688
355	99.6661	3	0.00477918
357	99.9165	2	0.0178636
358	99.8331	3	0.00236716
360	99.9165	2	0.00238011
361	99.9165	2	0.00119702
363	99.7496	4	0.0047692
364	99.9165	2	0.00596128
365	99.6661	4	0.00596128
366	99.9165	2	0.00476822
367	99.7496	3	0.0202647
368	99.8329	4	0.00236518
370	99.9165	2	0.00714841
371	99.5826	3	0.0109289
372	99.6658	3	0.00472047
374	99.8331	2	0.00239206
376	99.6661	2	0.00472443
379	99.9165	2	0.00118408
381	99.9165	2	0.00476822
382	99.7496	3	0.00354827
385	99.9165	2	0.00238011
386	99.9165	2	0.00238011
387	99.9165	2	0.00118408
389	99.9165	2	0.00118408
392	99.9165	2	0.301723
393	71.2855	4	0.296425
395	80.5184	4	0.222186
398	99.9165	2	0.00238011
399	99.9165	2	0.00118408
403	99.7496	3	0.372143
404	62.0718	4	3.60275
405	60.1002	3	0.364466
406	99.7496	2	0.17373
407	86.6444	3	0.167541
408	99.9165	2	0.00118408
415	99.8331	2	0.00239206
421	99.9165	2	0.00118408
427	99.9165	2	0.00118408
430	99.9165	2	0.00238011
431	99.9165	2	0.00118408
435	76.2104	3	0.262638
439	61.1529	4	0.389724
440	99.4992	2	0.00833059
441	99.9165	2	0.00118408
448	75.2087	2	0.264708
451	59.015	2	0.361695
455	99.9165	2	0.00239206
456	99.9165	3	0.00119603
459	99.4152	4	0.00824599
461	99.7496	3	0.00354827
467	99.9165	2	0.00118408
469	99.9165	3	0.00118309
472	99.9165	2	0.00238011
473	99.9165	2	0.00118408
478	99.9165	3	0.00118309
485	51.6694	2	0.363117
486	99.9165	2	0.00118408
491	99.9165	2	0.00119702
493	69.616	2	0.305835
494	99.9165	2	0.00118408
496	51.7529	3	0.355061
498	99.6661	2	0.00600713
499	99.9165	3	0.00118309
501	99.9165	2	0.00118408
503	51.5025	4	0.36412
505	88.3041	3	0.146382
507	99.9165	2	0.00119702
511	99.6661	2	0.388619
512	50.6678	2	0.362722
517	99.9165	2	0.00118408
520	99.9165	2	0.00118408
526	99.4992	2	0.00707478
