# Supplementary material for: Reverse immunodynamics: a new method for identifying targets of protective immunity
Source: Sci Rep. 2019 Feb 15;9:2164. doi: 10.1038/s41598-018-37288-x (PMC6377634; doi:10.1038/s41598-018-37288-x)
Supplement: Supplementary file 5 — Table S4 [file 41598_2018_37288_MOESM5_ESM.xls]

## Sheet: S4_Table
siteA	siteB	PS_A	PS_B	MI	GMPS	Score	Rank
38	41	57	59	0.104221	57.9914	6.04393	1
10	15	42	49	0.10683	45.3652	4.84634	1
2	10	48	42	0.120985	44.8999	5.43221	1
21	44	47	65	0.124985	55.2721	6.90816	1
1	37	76	60	0.0560674	67.5278	3.78611	1
3	30	63	78	0.058672	70.0999	4.11291	1
13	43	23	27	0.153521	24.9199	3.82573	1
4	10	34	42	0.123252	37.7889	4.65756	1
29	31	49	59	0.0789534	53.768	4.24517	1
21	44	47	65	0.107131	55.2721	5.92136	1
24	36	76	68	0.057685	71.8888	4.14691	1
30	37	78	60	0.0564546	68.4105	3.86209	1
4	44	34	65	0.0952256	47.0106	4.47661	1
4	26	34	15	0.190583	22.5832	4.30396	1
13	31	23	59	0.1505	36.8375	5.54403	1
38	39	57	63	0.0585069	59.925	3.50602	1
6	23	41	39	0.135213	39.9875	5.40681	1
6	38	41	57	0.0892355	48.3425	4.31387	1
28	41	29	59	0.142605	41.3642	5.89873	1
40	41	95	59	0.0588997	74.8665	4.40962	1
6	33	41	62	0.10086	50.4183	5.08519	1
25	40	73	95	0.0560309	83.2766	4.66607	1
1	36	76	68	0.0659623	71.8888	4.74195	1
18	20	86	34	0.0893013	54.074	4.82888	1
42	44	65	65	0.095917	65	6.2346	1
15	36	49	68	0.0582813	57.7235	3.3642	1
37	44	60	65	0.110218	62.45	6.88313	1
35	36	75	68	0.0541463	71.4143	3.86682	1
3	33	63	62	0.077318	62.498	4.83222	1
4	28	34	29	0.175821	31.4006	5.5209	1
13	23	23	39	0.191658	29.95	5.74013	1
26	38	15	57	0.112194	29.2404	3.28059	1
20	29	34	49	0.102484	40.8167	4.18305	1
25	36	73	68	0.0512558	70.4557	3.61126	1
21	44	47	65	0.0998515	55.2721	5.519	1
7	44	47	65	0.0877598	55.2721	4.85067	1
23	38	39	57	0.0874437	47.1487	4.12286	1
22	23	41	39	0.108782	39.9875	4.34992	1
3	12	63	34	0.101253	46.2817	4.68615	1
12	42	34	65	0.110716	47.0106	5.20481	1
29	31	49	59	0.0863691	53.768	4.6439	1
2	4	48	34	0.116757	40.398	4.71675	1
23	43	39	27	0.183761	32.45	5.96302	1
33	35	62	75	0.0789949	68.1909	5.38673	1
14	26	22	15	0.283315	18.1659	5.14668	1
12	44	34	65	0.114226	47.0106	5.36986	1
2	13	48	23	0.126765	33.2265	4.21196	1
25	44	73	65	0.0826208	68.884	5.69125	1
38	42	57	65	0.0715296	60.8687	4.35391	1
10	15	42	49	0.135271	45.3652	6.1366	1
21	31	47	59	0.0682315	52.6593	3.59302	1
7	39	47	63	0.103868	54.4151	5.652	1
7	10	47	42	0.0708355	44.4297	3.1472	1
15	32	49	82	0.0717474	63.3877	4.5479	1
5	12	20	34	0.231595	26.0768	6.03927	1
30	32	78	82	0.0527876	79.975	4.22169	1
2	18	48	86	0.0677752	64.2495	4.35453	1
29	41	49	59	0.0975808	53.768	5.24673	1
23	39	39	63	0.107737	49.5681	5.34033	1
21	31	47	59	0.0899235	52.6593	4.73531	1
1	24	76	76	0.0755646	76	5.74291	1
4	42	34	65	0.100804	47.0106	4.73885	1
32	35	82	75	0.0573269	78.4219	4.49568	1
21	41	47	59	0.100292	52.6593	5.28129	1
25	40	73	95	0.051998	83.2766	4.33022	1
3	21	63	47	0.0895034	54.4151	4.87033	1
3	40	63	95	0.0591261	77.3628	4.57416	1
2	3	48	63	0.0897846	54.9909	4.93734	1
20	31	34	59	0.133046	44.7884	5.95893	1
22	32	41	82	0.112618	57.9828	6.52993	1
23	24	39	76	0.125852	54.4426	6.85169	1
6	12	41	34	0.115164	37.3363	4.2998	1
21	41	47	59	0.0942625	52.6593	4.96379	1
6	23	41	39	0.102768	39.9875	4.10942	1
4	5	34	20	0.212699	26.0768	5.54652	1
36	42	68	65	0.0647818	66.4831	4.30689	1
2	20	48	34	0.0756083	40.398	3.05442	1
31	35	59	75	0.0822322	66.5207	5.47014	1
4	13	34	23	0.14949	27.9643	4.18039	1
41	43	59	27	0.0979342	39.9124	3.90879	1
12	44	34	65	0.0972316	47.0106	4.57092	1
33	36	62	68	0.0934094	64.9307	6.06514	1
10	31	42	59	0.100373	49.7795	4.99654	1
1	13	76	23	0.09234	41.8091	3.86065	1
39	44	63	65	0.0872451	63.9922	5.583	1
6	39	41	63	0.102842	50.8232	5.22675	1
30	39	78	63	0.0572785	70.0999	4.01522	1
3	33	63	62	0.0930548	62.498	5.81574	1
28	43	29	27	0.191367	27.9821	5.35486	1
15	22	49	41	0.130889	44.8219	5.86669	1
2	38	48	57	0.132428	52.3068	6.92687	1
35	37	75	60	0.0825153	67.082	5.5353	1
31	32	59	82	0.0677778	69.5557	4.71433	1
6	24	41	76	0.103215	55.8211	5.7616	1
24	32	76	82	0.0480115	78.943	3.79017	1
10	24	42	76	0.0987677	56.4978	5.58015	1
8	12	24	34	0.190221	28.5657	5.4338	1
8	23	24	39	0.192722	30.5941	5.89616	1
30	38	78	57	0.0599561	66.6783	3.99777	1
10	39	42	63	0.108203	51.4393	5.56587	1
23	43	39	27	0.176878	32.45	5.73969	1
1	30	76	78	0.0439421	76.9935	3.38326	1
7	12	47	34	0.0989575	39.975	3.95582	1
21	33	47	62	0.0761262	53.9815	4.1094	1
23	33	39	62	0.110542	49.1732	5.43569	1
15	30	49	78	0.0872206	61.8223	5.39218	1
6	36	41	68	0.0729209	52.8015	3.85033	1
2	28	48	29	0.133821	37.3095	4.99281	1
3	15	63	49	0.0871164	55.5608	4.84025	1
2	4	48	34	0.125848	40.398	5.08402	1
6	44	41	65	0.112936	51.6236	5.83015	1
29	41	49	59	0.0736882	53.768	3.96207	1
31	38	59	57	0.0644543	57.9914	3.7378	1
23	41	39	59	0.0767678	47.9687	3.68246	1
15	25	49	73	0.0651249	59.808	3.89499	1
10	32	42	82	0.0798038	58.6856	4.68334	1
21	22	47	41	0.122624	43.8976	5.38289	1
23	37	39	60	0.0852567	48.3735	4.12417	1
1	10	76	42	0.0766954	56.4978	4.33312	1
38	44	57	65	0.0657318	60.8687	4.00101	1
1	4	76	34	0.10468	50.8331	5.3212	1
33	44	62	65	0.064861	63.4823	4.11752	1
30	41	78	59	0.101247	67.838	6.86837	1
35	36	75	68	0.0653629	71.4143	4.66784	1
15	41	49	59	0.0956397	53.768	5.14236	1
30	44	78	65	0.0521325	71.2039	3.71204	1
10	20	42	34	0.137604	37.7889	5.19988	1
3	12	63	34	0.0797779	46.2817	3.69226	1
21	29	47	49	0.134668	47.9896	6.46266	1
3	39	63	63	0.0528809	63	3.3315	1
25	30	73	78	0.0711525	75.4586	5.36907	1
2	13	48	23	0.176795	33.2265	5.87429	1
2	12	48	34	0.129283	40.398	5.22278	1
4	23	34	39	0.106761	36.4143	3.88764	1
5	13	20	23	0.306365	21.4476	6.57081	1
20	21	34	47	0.175281	39.975	7.00685	1
2	34	48	30	0.108429	37.9473	4.11458	1
5	19	20	10	0.393071	14.1421	5.55886	1
6	36	41	68	0.0934116	52.8015	4.93228	1
2	24	48	76	0.130041	60.3987	7.85432	1
30	33	78	62	0.0850699	69.5414	5.91588	1
33	38	62	57	0.0666236	59.4475	3.9606	1
23	27	39	11	0.21568	20.7123	4.46724	1
5	16	20	15	0.301634	17.3205	5.22445	1
13	16	23	15	0.220636	18.5742	4.09812	1
13	37	23	60	0.136765	37.1484	5.0806	1
29	40	49	95	0.0691622	68.2276	4.71877	1
2	22	48	41	0.159842	44.3621	7.09092	1
15	29	49	49	0.188321	49	9.22772	1
6	14	41	22	0.183154	30.0333	5.50073	1
26	42	15	65	0.166916	31.225	5.21195	1
18	37	86	60	0.0773231	71.8331	5.55436	1
10	20	42	34	0.108464	37.7889	4.09874	1
22	30	41	78	0.0854992	56.5509	4.83506	1
35	38	75	57	0.0630494	65.3835	4.12239	1
30	44	78	65	0.076988	71.2039	5.48185	1
29	39	49	63	0.140229	55.5608	7.79121	1
10	35	42	75	0.0903011	56.1249	5.06813	1
18	39	86	63	0.0891111	73.6071	6.5592	1
30	31	78	59	0.0655714	67.838	4.44823	1
7	35	47	75	0.0642544	59.3717	3.81489	1
13	21	23	47	0.209455	32.8786	6.88657	1
12	40	34	95	0.0955688	56.8331	5.43147	1
5	7	20	47	0.117961	30.6594	3.61661	1
30	34	78	30	0.104612	48.3735	5.06044	1
8	30	24	78	0.127156	43.2666	5.5016	1
13	34	23	30	0.24751	26.2679	6.50155	1
25	29	73	49	0.162904	59.808	9.74298	1
20	33	34	62	0.109563	45.913	5.03036	1
2	42	48	65	0.0673256	55.857	3.7606	1
6	34	41	30	0.136171	35.0714	4.77571	1
10	36	42	68	0.111075	53.4416	5.93604	1
35	37	75	60	0.0686219	67.082	4.6033	1
1	2	76	48	0.0683027	60.3987	4.12539	1
6	39	41	63	0.144733	50.8232	7.35582	1
22	33	41	62	0.097903	50.4183	4.9361	1
15	35	49	75	0.0826096	60.6218	5.00794	1
32	42	82	65	0.057609	73.0068	4.20585	1
21	30	47	78	0.0587055	60.5475	3.55447	1
30	36	78	68	0.0643846	72.8286	4.68903	1
10	22	42	41	0.0876224	41.497	3.63607	1
1	3	76	63	0.0807182	69.1954	5.58532	1
5	10	20	42	0.143643	28.9828	4.16318	1
4	38	34	57	0.0989973	44.0227	4.35813	1
35	40	75	95	0.0460639	84.4097	3.88824	1
21	26	47	15	0.174139	26.5518	4.62372	1
4	22	34	41	0.195765	37.3363	7.30916	1
3	39	63	63	0.0618144	63	3.89431	1
21	43	47	27	0.186554	35.623	6.64562	1
36	38	68	57	0.079818	62.2575	4.96927	1
23	37	39	60	0.112569	48.3735	5.44536	1
3	28	63	29	0.130657	42.7434	5.58473	1
39	42	63	65	0.0561008	63.9922	3.59001	1
12	43	34	27	0.179642	30.2985	5.44288	1
2	21	48	47	0.119883	47.4974	5.69414	1
7	30	47	78	0.0673715	60.5475	4.07918	1
7	18	47	86	0.0619589	63.5767	3.93914	1
10	29	42	49	0.195003	45.3652	8.84633	1
21	43	47	27	0.143891	35.623	5.12583	1
1	6	76	41	0.0900128	55.8211	5.02462	1
20	30	34	78	0.0716762	51.4976	3.69115	1
29	31	49	59	0.135143	53.768	7.26635	1
12	31	34	59	0.0991339	44.7884	4.44005	1
29	37	49	60	0.109972	54.2218	5.96286	1
20	36	34	68	0.0642383	48.0833	3.08879	1
8	10	24	42	0.176271	31.749	5.59644	1
4	44	34	65	0.125686	47.0106	5.90859	1
10	31	42	59	0.0881655	49.7795	4.38884	1
15	24	49	76	0.0942427	61.0246	5.75112	1
36	42	68	65	0.0617085	66.4831	4.10257	1
10	36	42	68	0.0982733	53.4416	5.25188	1
1	44	76	65	0.0805972	70.2851	5.66479	1
23	42	39	65	0.0770631	50.3488	3.88003	1
20	31	34	59	0.0909814	44.7884	4.07491	1
20	22	34	41	0.172983	37.3363	6.45856	1
8	20	24	34	0.217225	28.5657	6.20518	1
19	39	10	63	0.150668	25.0998	3.78174	1
6	12	41	34	0.114958	37.3363	4.2921	1
21	31	47	59	0.119489	52.6593	6.29219	1
24	38	76	57	0.128644	65.8179	8.46707	1
31	41	59	59	0.142209	59	8.39034	1
24	44	76	65	0.0806651	70.2851	5.66955	1
10	35	42	75	0.0766903	56.1249	4.30423	1
4	6	34	41	0.155632	37.3363	5.81071	1
2	22	48	41	0.105645	44.3621	4.68662	1
29	33	49	62	0.113612	55.1181	6.26209	1
6	33	41	62	0.104275	50.4183	5.25736	1
7	22	47	41	0.134868	43.8976	5.9204	1
37	38	60	57	0.0984984	58.4808	5.76026	1
33	39	62	63	0.0785983	62.498	4.91224	1
15	30	49	78	0.103558	61.8223	6.40221	1
18	35	86	75	0.0708201	80.3119	5.68769	1
31	36	59	68	0.0610953	63.3404	3.8698	1
12	15	34	49	0.129477	40.8167	5.28481	1
21	32	47	82	0.0644268	62.0806	3.99965	1
8	17	24	11	0.247671	16.2481	4.02418	1
21	22	47	41	0.156766	43.8976	6.88163	1
2	43	48	27	0.19345	36	6.96421	1
39	44	63	65	0.064627	63.9922	4.13563	1
32	35	82	75	0.0546521	78.4219	4.28593	1
12	43	34	27	0.143746	30.2985	4.35529	1
37	44	60	65	0.076464	62.45	4.77518	1
2	20	48	34	0.153132	40.398	6.18624	1
8	39	24	63	0.0986683	38.8844	3.83666	1
10	24	42	76	0.0805443	56.4978	4.55057	1
1	37	76	60	0.0499418	67.5278	3.37246	1
7	38	47	57	0.123714	51.7591	6.40333	1
28	36	29	68	0.0892159	44.4072	3.96183	1
3	10	63	42	0.0974099	51.4393	5.0107	1
10	37	42	60	0.101268	50.1996	5.08364	1
7	35	47	75	0.088047	59.3717	5.2275	1
29	41	49	59	0.08115	53.768	4.36327	1
3	22	63	41	0.0731492	50.8232	3.71768	1
31	42	59	65	0.0925851	61.9274	5.73355	1
24	32	76	82	0.0594254	78.943	4.69122	1
12	34	34	30	0.167589	31.9374	5.35237	1
3	34	63	30	0.104599	43.4741	4.54737	1
3	15	63	49	0.0656923	55.5608	3.64992	1
20	36	34	68	0.111991	48.0833	5.38489	1
15	34	49	30	0.122979	38.3406	4.71507	1
33	41	62	59	0.0658989	60.4814	3.98566	1
22	31	41	59	0.0886714	49.1833	4.36115	1
35	36	75	68	0.0767564	71.4143	5.48151	1
10	29	42	49	0.106401	45.3652	4.82689	1
18	25	86	73	0.0530896	79.2338	4.20649	1
20	23	34	39	0.133315	36.4143	4.85458	1
14	34	22	30	0.218724	25.6905	5.61912	1
1	6	76	41	0.0924682	55.8211	5.16168	1
1	23	76	39	0.0712203	54.4426	3.87742	1
10	44	42	65	0.10627	52.2494	5.55256	1
21	29	47	49	0.102613	47.9896	4.92436	1
19	27	10	11	0.435428	10.4881	4.56681	1
20	32	34	82	0.0900869	52.8015	4.75672	1
29	33	49	62	0.0879163	55.1181	4.84577	1
39	40	63	95	0.0553999	77.3628	4.28589	1
31	44	59	65	0.0905712	61.9274	5.60884	1
22	29	41	49	0.0960692	44.8219	4.306	1
10	29	42	49	0.10716	45.3652	4.86132	1
4	33	34	62	0.165415	45.913	7.5947	1
10	20	42	34	0.105917	37.7889	4.00249	1
21	25	47	73	0.0772962	58.5747	4.5276	1
36	42	68	65	0.0687364	66.4831	4.56981	1
10	43	42	27	0.15987	33.6749	5.38362	1
8	12	24	34	0.126887	28.5657	3.62463	1
15	25	49	73	0.083788	59.808	5.0112	1
15	42	49	65	0.0818135	56.4358	4.61721	1
15	37	49	60	0.144471	54.2218	7.83346	1
1	3	76	63	0.106092	69.1954	7.34107	1
10	25	42	73	0.0998634	55.3715	5.52959	1
24	25	76	73	0.0550536	74.4849	4.10066	1
11	15	13	49	0.227739	25.2389	5.74787	1
24	39	76	63	0.050161	69.1954	3.47091	1
2	3	48	63	0.0583632	54.9909	3.20944	1
7	12	47	34	0.1343	39.975	5.36866	1
36	41	68	59	0.0737011	63.3404	4.66825	1
6	36	41	68	0.114832	52.8015	6.06332	1
20	23	34	39	0.122399	36.4143	4.45709	1
28	36	29	68	0.1401	44.4072	6.22143	1
25	32	73	82	0.102738	77.3692	7.94873	1
30	35	78	75	0.0731025	76.4853	5.59127	1
22	37	41	60	0.105089	49.5984	5.21225	1
8	31	24	59	0.164268	37.6298	6.18135	1
4	33	34	62	0.159217	45.913	7.31015	1
20	24	34	76	0.0855215	50.8331	4.34732	1
4	7	34	47	0.155235	39.975	6.20552	1
13	29	23	49	0.199531	33.5708	6.69842	1
2	35	48	75	0.102839	60	6.17035	1
4	32	34	82	0.118901	52.8015	6.27816	1
7	44	47	65	0.0980868	55.2721	5.42146	1
36	37	68	60	0.0742057	63.8749	4.73988	1
21	38	47	57	0.102262	51.7591	5.29297	1
20	40	34	95	0.105839	56.8331	6.01513	1
28	29	29	49	0.181179	37.6962	6.82974	1
22	32	41	82	0.0959955	57.9828	5.56609	1
2	32	48	82	0.0913554	62.7375	5.73142	1
25	32	73	82	0.0681514	77.3692	5.27282	1
36	41	68	59	0.068395	63.3404	4.33216	1
4	32	34	82	0.092638	52.8015	4.89142	1
1	18	76	86	0.0746111	80.8455	6.03197	1
2	18	48	86	0.0585539	64.2495	3.76206	1
2	41	48	59	0.0879671	53.2165	4.6813	1
21	38	47	57	0.054856	51.7591	2.83929	1
31	39	59	63	0.0784994	60.9672	4.78589	1
5	21	20	47	0.139497	30.6594	4.27688	1
18	31	86	59	0.0500862	71.232	3.56774	1
4	44	34	65	0.0919549	47.0106	4.32286	1
32	40	82	95	0.0879319	88.261	7.76096	1
2	42	48	65	0.117462	55.857	6.56105	1
2	10	48	42	0.0971365	44.8999	4.36142	1
3	28	63	29	0.179978	42.7434	7.6929	1
10	29	42	49	0.150595	45.3652	6.83179	1
24	37	76	60	0.0795912	67.5278	5.37461	1
24	41	76	59	0.0571681	66.9627	3.82813	1
2	15	48	49	0.1122	48.4974	5.44142	1
28	31	29	59	0.149426	41.3642	6.1809	1
10	31	42	59	0.128888	49.7795	6.41598	1
7	42	47	65	0.0784068	55.2721	4.33371	1
10	36	42	68	0.112544	53.4416	6.01455	1
15	25	49	73	0.100198	59.808	5.99263	1
30	37	78	60	0.0575723	68.4105	3.93855	1
20	34	34	30	0.154098	31.9374	4.92149	1
10	40	42	95	0.0693086	63.1664	4.37798	1
2	15	48	49	0.0755325	48.4974	3.66313	1
5	8	20	24	0.260554	21.9089	5.70844	1
22	24	41	76	0.100747	55.8211	5.62381	1
22	31	41	59	0.126909	49.1833	6.24182	1
4	28	34	29	0.135745	31.4006	4.26247	1
2	44	48	65	0.0936858	55.857	5.233	1
30	41	78	59	0.0609332	67.838	4.13359	1
3	31	63	59	0.0721074	60.9672	4.39619	1
3	7	63	47	0.0969641	54.4151	5.27631	1
7	36	47	68	0.103062	56.5332	5.8264	1
40	43	95	27	0.0817531	50.6458	4.14045	1
28	43	29	27	0.153611	27.9821	4.29837	1
14	26	22	15	0.220985	18.1659	4.01439	1
29	37	49	60	0.0852747	54.2218	4.62374	1
8	13	24	23	0.161633	23.4947	3.79752	1
1	15	76	49	0.123827	61.0246	7.55648	1
5	15	20	49	0.194967	31.305	6.10343	1
1	36	76	68	0.0635472	71.8888	4.56833	1
29	37	49	60	0.0761524	54.2218	4.12912	1
10	31	42	59	0.0733462	49.7795	3.65114	1
34	38	30	57	0.0949035	41.3521	3.92447	1
21	41	47	59	0.0734376	52.6593	3.86717	1
39	41	63	59	0.0714683	60.9672	4.35722	1
36	40	68	95	0.0570475	80.3741	4.58514	1
16	36	15	68	0.138744	31.9374	4.43113	1
33	37	62	60	0.0694733	60.9918	4.2373	1
8	34	24	30	0.16292	26.8328	4.3716	1
11	26	13	15	0.245801	13.9642	3.43242	1
30	35	78	75	0.0502325	76.4853	3.84205	1
1	2	76	48	0.0665584	60.3987	4.02004	1
18	33	86	62	0.0492174	73.0205	3.59388	1
24	36	76	68	0.0610835	71.8888	4.39122	1
4	15	34	49	0.106335	40.8167	4.34024	1
15	26	49	15	0.148505	27.1109	4.02611	1
15	18	49	86	0.106953	64.9153	6.9429	1
2	33	48	62	0.0700235	54.5527	3.81997	1
12	44	34	65	0.107939	47.0106	5.07426	1
8	22	24	41	0.243526	31.3688	7.63912	1
10	13	42	23	0.143169	31.0805	4.44978	1
1	35	76	75	0.0755179	75.4983	5.70147	1
8	20	24	34	0.197271	28.5657	5.6352	1
8	15	24	49	0.179585	34.2929	6.15849	1
26	43	15	27	0.26666	20.1246	5.36644	1
14	37	22	60	0.131507	36.3318	4.77789	1
6	37	41	60	0.166568	49.5984	8.26152	1
24	42	76	65	0.0656217	70.2851	4.61223	1
6	41	41	59	0.0878348	49.1833	4.32001	1
5	34	20	30	0.252632	24.4949	6.18821	1
6	8	41	24	0.158567	31.3688	4.97406	1
3	20	63	34	0.0949778	46.2817	4.39574	1
5	15	20	49	0.141911	31.305	4.44251	1
8	24	24	76	0.0879467	42.7083	3.75606	1
18	31	86	59	0.0898824	71.232	6.4025	1
20	30	34	78	0.092613	51.4976	4.76934	1
29	36	49	68	0.108703	57.7235	6.2747	1
18	41	86	59	0.0669711	71.232	4.77049	1
22	29	41	49	0.147595	44.8219	6.61549	1
33	38	62	57	0.0710959	59.4475	4.22647	1
10	12	42	34	0.155125	37.7889	5.862	1
1	39	76	63	0.0655942	69.1954	4.53881	1
28	39	29	63	0.118665	42.7434	5.07215	1
7	20	47	34	0.0735391	39.975	2.93972	1
33	44	62	65	0.0798207	63.4823	5.0672	1
8	37	24	60	0.113257	37.9473	4.2978	1
33	37	62	60	0.0902871	60.9918	5.50677	1
31	36	59	68	0.085961	63.3404	5.4448	1
33	35	62	75	0.0579761	68.1909	3.95344	1
3	37	63	60	0.111788	61.4817	6.87294	1
4	17	34	11	0.225135	19.3391	4.3539	1
25	28	73	29	0.115198	46.0109	5.30035	1
31	35	59	75	0.0866623	66.5207	5.76484	1
21	39	47	63	0.117731	54.4151	6.40635	1
21	36	47	68	0.0650896	56.5332	3.67972	1
10	33	42	62	0.0955353	51.0294	4.87511	1
18	40	86	95	0.0464862	90.3881	4.2018	1
30	44	78	65	0.0578066	71.2039	4.11606	1
34	37	30	60	0.153626	42.4264	6.51779	1
1	30	76	78	0.0792289	76.9935	6.10011	1
13	33	23	62	0.12381	37.7624	4.67535	1
37	42	60	65	0.0739007	62.45	4.6151	1
22	25	41	73	0.0642572	54.7083	3.51541	1
5	12	20	34	0.194286	26.0768	5.06635	1
10	43	42	27	0.17977	33.6749	6.05375	1
1	39	76	63	0.0707957	69.1954	4.89874	1
34	43	30	27	0.25391	28.4605	7.22639	1
15	42	49	65	0.069146	56.4358	3.90231	1
13	39	23	63	0.149768	38.0657	5.70103	1
15	29	49	49	0.102573	49	5.02608	1
18	29	86	49	0.072272	64.9153	4.69156	1
3	41	63	59	0.0720563	60.9672	4.39307	1
5	28	20	29	0.160226	24.0832	3.85875	1
4	43	34	27	0.182796	30.2985	5.53845	1
25	31	73	59	0.0646497	65.6277	4.24281	1
4	31	34	59	0.123859	44.7884	5.54744	1
10	24	42	76	0.0910664	56.4978	5.14505	1
32	40	82	95	0.0527636	88.261	4.65697	1
25	38	73	57	0.050599	64.5058	3.26393	1
7	36	47	68	0.090499	56.5332	5.11619	1
7	15	47	49	0.0737183	47.9896	3.53771	1
4	14	34	22	0.252818	27.3496	6.91447	1
22	43	41	27	0.15991	33.2716	5.32045	1
30	42	78	65	0.092925	71.2039	6.61662	1
38	44	57	65	0.0898079	60.8687	5.46649	1
7	23	47	39	0.132731	42.8135	5.68269	1
7	18	47	86	0.0875032	63.5767	5.56317	1
1	22	76	41	0.092178	55.8211	5.14548	1
2	15	48	49	0.0995392	48.4974	4.8274	1
32	36	82	68	0.0815986	74.6726	6.09318	1
15	22	49	41	0.10658	44.8219	4.7771	1
7	30	47	78	0.0793711	60.5475	4.80572	1
36	40	68	95	0.0528652	80.3741	4.249	1
30	34	78	30	0.0729204	48.3735	3.52742	1
3	29	63	49	0.114197	55.5608	6.34486	1
37	41	60	59	0.0631663	59.4979	3.75826	1
28	43	29	27	0.251478	27.9821	7.03688	1
31	36	59	68	0.059884	63.3404	3.79307	1
21	23	47	39	0.120883	42.8135	5.17545	1
2	39	48	63	0.0948056	54.9909	5.21345	1
3	40	63	95	0.0592697	77.3628	4.58527	1
16	22	15	41	0.179845	24.7992	4.46002	1
35	36	75	68	0.0620031	71.4143	4.4279	1
39	41	63	59	0.066128	60.9672	4.03164	1
15	20	49	34	0.0919624	40.8167	3.7536	1
1	6	76	41	0.071999	55.8211	4.01907	1
33	41	62	59	0.0864535	60.4814	5.22883	1
30	33	78	62	0.0641556	69.5414	4.46147	1
15	40	49	95	0.103936	68.2276	7.09132	1
15	43	49	27	0.129502	36.3731	4.7104	1
18	29	86	49	0.0747775	64.9153	4.85421	1
34	38	30	57	0.120881	41.3521	4.99868	1
30	38	78	57	0.0758212	66.6783	5.05563	1
24	37	76	60	0.0550306	67.5278	3.71609	1
37	42	60	65	0.108629	62.45	6.78386	1
8	15	24	49	0.118151	34.2929	4.05172	1
31	42	59	65	0.0791273	61.9274	4.90014	1
4	37	34	60	0.109305	45.1664	4.9369	1
3	18	63	86	0.0529408	73.6071	3.89682	1
20	37	34	60	0.125472	45.1664	5.66709	1
3	18	63	86	0.0618415	73.6071	4.55197	1
24	33	76	62	0.0562635	68.644	3.86215	1
4	43	34	27	0.141967	30.2985	4.30138	1
10	37	42	60	0.128377	50.1996	6.44449	1
15	25	49	73	0.0859136	59.808	5.13832	1
6	32	41	82	0.0726254	57.9828	4.21102	1
7	12	47	34	0.112155	39.975	4.48338	1
10	25	42	73	0.102441	55.3715	5.67231	1
28	39	29	63	0.129517	42.7434	5.53601	1
12	34	34	30	0.186362	31.9374	5.95193	1
24	33	76	62	0.0781816	68.644	5.3667	1
30	43	78	27	0.131613	45.8912	6.03988	1
15	32	49	82	0.108137	63.3877	6.85458	1
31	34	59	30	0.161922	42.0714	6.81229	1
21	23	47	39	0.0687392	42.8135	2.94297	1
15	25	49	73	0.0905589	59.808	5.41615	1
15	31	49	59	0.0833296	53.768	4.48047	1
29	38	49	57	0.142808	52.8488	7.54725	1
2	33	48	62	0.130391	54.5527	7.11318	1
28	41	29	59	0.106556	41.3642	4.40761	1
4	39	34	63	0.0940591	46.2817	4.35322	1
18	39	86	63	0.0567506	73.6071	4.17724	1
32	35	82	75	0.0544363	78.4219	4.269	1
20	30	34	78	0.0963828	51.4976	4.96348	1
8	30	24	78	0.111033	43.2666	4.80403	1
25	33	73	62	0.0765226	67.2756	5.1481	1
25	41	73	59	0.0951385	65.6277	6.24372	1
2	34	48	30	0.113989	37.9473	4.32556	1
1	41	76	59	0.0757377	66.9627	5.0716	1
29	32	49	82	0.0613391	63.3877	3.88814	1
15	23	49	39	0.159956	43.715	6.99249	1
40	42	95	65	0.0564901	78.5812	4.43906	1
29	32	49	82	0.0503012	63.3877	3.18848	1
7	10	47	42	0.11353	44.4297	5.04413	1
23	37	39	60	0.0738205	48.3735	3.57096	1
1	10	76	42	0.0871988	56.4978	4.92654	1
18	42	86	65	0.0582387	74.7663	4.35429	1
12	31	34	59	0.117176	44.7884	5.24811	1
24	28	76	29	0.121143	46.9468	5.68727	1
26	34	15	30	0.194388	21.2132	4.12359	1
25	36	73	68	0.0881464	70.4557	6.21041	1
22	41	41	59	0.10235	49.1833	5.03389	1
30	39	78	63	0.0977156	70.0999	6.84986	1
31	36	59	68	0.100819	63.3404	6.38591	1
12	43	34	27	0.18401	30.2985	5.57523	1
3	38	63	57	0.0547792	59.925	3.28264	1
2	23	48	39	0.11805	43.2666	5.10763	1
10	25	42	73	0.0817103	55.3715	4.52442	1
1	2	76	48	0.0974422	60.3987	5.88538	1
2	4	48	34	0.128561	40.398	5.19362	1
6	34	41	30	0.141949	35.0714	4.97834	1
22	41	41	59	0.082594	49.1833	4.06225	1
20	29	34	49	0.144132	40.8167	5.883	1
3	44	63	65	0.102583	63.9922	6.56448	1
15	22	49	41	0.0848804	44.8219	3.8045	1
6	38	41	57	0.0855882	48.3425	4.13755	1
3	21	63	47	0.0630892	54.4151	3.433	1
10	36	42	68	0.0805541	53.4416	4.30494	1
3	44	63	65	0.0722485	63.9922	4.62334	1
4	29	34	49	0.149608	40.8167	6.10649	1
7	28	47	29	0.128897	36.9188	4.75874	1
10	29	42	49	0.112854	45.3652	5.11964	1
12	42	34	65	0.0980565	47.0106	4.6097	1
33	38	62	57	0.0702751	59.4475	4.17767	1
32	34	82	30	0.0947797	49.5984	4.70092	1
21	29	47	49	0.0902546	47.9896	4.33128	1
25	44	73	65	0.0479712	68.884	3.30444	1
22	44	41	65	0.113559	51.6236	5.8623	1
38	42	57	65	0.069485	60.8687	4.22946	1
22	29	41	49	0.107087	44.8219	4.79985	1
3	29	63	49	0.0878957	55.5608	4.88355	1
30	41	78	59	0.0505845	67.838	3.43155	1
1	7	76	47	0.100777	59.7662	6.02308	1
29	43	49	27	0.149777	36.3731	5.44784	1
6	31	41	59	0.0959964	49.1833	4.72142	1
7	39	47	63	0.115553	54.4151	6.28783	1
37	41	60	59	0.0654254	59.4979	3.89267	1
15	25	49	73	0.0577547	59.808	3.4542	1
18	23	86	39	0.0706722	57.9137	4.09289	1
15	25	49	73	0.125834	59.808	7.52587	1
8	38	24	57	0.146807	36.9865	5.42989	1
8	25	24	73	0.139512	41.8569	5.83956	1
10	14	42	22	0.212657	30.3974	6.46422	1
25	38	73	57	0.0582255	64.5058	3.75588	1
2	23	48	39	0.114907	43.2666	4.97162	1
28	41	29	59	0.135027	41.3642	5.58529	1
4	25	34	73	0.0957392	49.8197	4.7697	1
14	22	22	41	0.186251	30.0333	5.59373	1
37	39	60	63	0.0946919	61.4817	5.82182	1
2	15	48	49	0.0958879	48.4974	4.65032	1
2	25	48	73	0.0856522	59.1946	5.07015	1
10	22	42	41	0.138823	41.497	5.76074	1
22	42	41	65	0.0768811	51.6236	3.96888	1
3	41	63	59	0.134302	60.9672	8.18802	1
7	23	47	39	0.110684	42.8135	4.73877	1
31	42	59	65	0.0756095	61.9274	4.6823	1
18	24	86	76	0.0480229	80.8455	3.88244	1
1	10	76	42	0.0719796	56.4978	4.06669	1
30	32	78	82	0.0825187	79.975	6.59943	1
34	40	30	95	0.0909942	53.3854	4.85776	1
30	43	78	27	0.174976	45.8912	8.02984	1
25	31	73	59	0.0854441	65.6277	5.6075	1
13	20	23	34	0.165641	27.9643	4.63204	1
28	35	29	75	0.0816415	46.6369	3.8075	1
21	23	47	39	0.148059	42.8135	6.33894	1
4	15	34	49	0.0936583	40.8167	3.82282	1
5	10	20	42	0.166847	28.9828	4.8357	1
4	43	34	27	0.167033	30.2985	5.06086	1
20	25	34	73	0.0695729	49.8197	3.4661	1
1	28	76	29	0.100839	46.9468	4.73405	1
31	34	59	30	0.116318	42.0714	4.89366	1
32	35	82	75	0.0523367	78.4219	4.10435	1
21	23	47	39	0.107257	42.8135	4.59207	1
31	43	59	27	0.12974	39.9124	5.17824	1
20	40	34	95	0.103811	56.8331	5.89989	1
8	18	24	86	0.0985665	45.4313	4.478	1
36	39	68	63	0.0618507	65.4523	4.04827	1
33	41	62	59	0.107655	60.4814	6.51115	1
22	32	41	82	0.0826825	57.9828	4.79416	1
22	44	41	65	0.104088	51.6236	5.37342	1
4	13	34	23	0.160624	27.9643	4.49173	1
15	38	49	57	0.113591	52.8488	6.00313	1
15	31	49	59	0.0989502	53.768	5.32036	1
14	20	22	34	0.142493	27.3496	3.89713	1
4	42	34	65	0.0915991	47.0106	4.30613	1
12	28	34	29	0.131618	31.4006	4.13287	1
4	17	34	11	0.184598	19.3391	3.56995	1
21	38	47	57	0.071787	51.7591	3.71563	1
7	23	47	39	0.0933927	42.8135	3.99847	1
23	33	39	62	0.145862	49.1732	7.17251	1
3	29	63	49	0.0954113	55.5608	5.30112	1
4	10	34	42	0.129786	37.7889	4.90446	1
37	41	60	59	0.0694305	59.4979	4.13097	1
4	22	34	41	0.142422	37.3363	5.31753	1
31	42	59	65	0.0890766	61.9274	5.51628	1
6	34	41	30	0.148287	35.0714	5.20062	1
18	41	86	59	0.0929867	71.232	6.62363	1
25	34	73	30	0.0913063	46.7974	4.2729	1
37	38	60	57	0.0839372	58.4808	4.90871	1
12	29	34	49	0.124408	40.8167	5.07793	1
24	39	76	63	0.080673	69.1954	5.5822	1
4	25	34	73	0.0990597	49.8197	4.93512	1
8	35	24	75	0.121275	42.4264	5.14525	1
15	35	49	75	0.0708224	60.6218	4.29338	1
2	32	48	82	0.0846935	62.7375	5.31346	1
35	39	75	63	0.0947891	68.7386	6.51567	1
10	22	42	41	0.144739	41.497	6.00622	1
18	40	86	95	0.0459898	90.3881	4.15693	1
2	13	48	23	0.124549	33.2265	4.13833	1
4	33	34	62	0.142355	45.913	6.53592	1
25	30	73	78	0.0690778	75.4586	5.21251	1
32	33	82	62	0.0764875	71.3022	5.45372	1
10	29	42	49	0.0776687	45.3652	3.52345	1
10	16	42	15	0.223984	25.0998	5.62196	1
31	36	59	68	0.082606	63.3404	5.23229	1
20	36	34	68	0.0844513	48.0833	4.0607	1
15	39	49	63	0.103281	55.5608	5.73837	1
15	33	49	62	0.120835	55.1181	6.6602	1
6	22	41	41	0.119589	41	4.90317	1
15	20	49	34	0.162972	40.8167	6.65198	1
16	42	15	65	0.17023	31.225	5.31542	1
15	42	49	65	0.0635581	56.4358	3.58695	1
20	25	34	73	0.105879	49.8197	5.27488	1
33	38	62	57	0.0878018	59.4475	5.21959	1
33	41	62	59	0.0647483	60.4814	3.91607	1
1	41	76	59	0.0511655	66.9627	3.42618	1
5	34	20	30	0.205959	24.4949	5.04493	1
4	7	34	47	0.178781	39.975	7.14679	1
22	30	41	78	0.0963581	56.5509	5.44914	1
23	34	39	30	0.207271	34.2053	7.08975	1
30	42	78	65	0.0498616	71.2039	3.55034	1
10	24	42	76	0.078824	56.4978	4.45338	1
22	44	41	65	0.0821021	51.6236	4.23841	1
10	21	42	47	0.128906	44.4297	5.72725	1
4	27	34	11	0.307043	19.3391	5.93792	1
22	23	41	39	0.193249	39.9875	7.72755	1
18	31	86	59	0.0866622	71.232	6.17312	1
31	41	59	59	0.130442	59	7.69605	1
14	15	22	49	0.183466	32.8329	6.02372	1
10	31	42	59	0.109222	49.7795	5.437	1
33	43	62	27	0.0971311	40.9145	3.97407	1
30	32	78	82	0.0539096	79.975	4.31142	1
2	8	48	24	0.11391	33.9411	3.86625	1
34	43	30	27	0.247912	28.4605	7.05571	1
36	38	68	57	0.0735377	62.2575	4.57827	1
18	28	86	29	0.0969065	49.94	4.8395	1
6	7	41	47	0.114313	43.8976	5.01808	1
36	40	68	95	0.0688949	80.3741	5.53737	1
29	42	49	65	0.129969	56.4358	7.33489	1
28	43	29	27	0.146081	27.9821	4.08767	1
10	38	42	57	0.208473	48.9285	10.2003	1
28	31	29	59	0.127081	41.3642	5.2566	1
1	22	76	41	0.0793864	55.8211	4.43144	1
1	38	76	57	0.0997595	65.8179	6.56596	1
36	40	68	95	0.0609128	80.3741	4.89582	1
13	33	23	62	0.122391	37.7624	4.62179	1
1	15	76	49	0.0703274	61.0246	4.2917	1
22	32	41	82	0.0747223	57.9828	4.33261	1
35	43	75	27	0.0803695	45	3.61663	1
7	8	47	24	0.215707	33.5857	7.24467	1
1	40	76	95	0.0805811	84.9706	6.84702	1
4	37	34	60	0.105112	45.1664	4.74753	1
5	38	20	57	0.171056	33.7639	5.77552	1
29	30	49	78	0.0650186	61.8223	4.0196	1
31	39	59	63	0.089313	60.9672	5.44516	1
20	39	34	63	0.0943017	46.2817	4.36445	1
33	35	62	75	0.0715743	68.1909	4.88072	1
21	22	47	41	0.106508	43.8976	4.67546	1
6	7	41	47	0.110209	43.8976	4.83792	1
21	33	47	62	0.0880945	53.9815	4.75547	1
34	41	30	59	0.116447	42.0714	4.89907	1
37	39	60	63	0.0692009	61.4817	4.25459	1
23	44	39	65	0.129428	50.3488	6.51655	1
31	33	59	62	0.105233	60.4814	6.36466	1
21	40	47	95	0.0826955	66.8207	5.52577	1
36	37	68	60	0.06551	63.8749	4.18444	1
14	38	22	57	0.164318	35.4119	5.81881	1
23	24	39	76	0.09378	54.4426	5.10563	1
2	42	48	65	0.0787159	55.857	4.39683	1
6	28	41	29	0.15587	34.4819	5.37469	1
20	33	34	62	0.0941163	45.913	4.32116	1
25	34	73	30	0.129307	46.7974	6.05124	1
31	37	59	60	0.0895524	59.4979	5.32818	1
5	6	20	41	0.23361	28.6356	6.68958	1
10	32	42	82	0.071511	58.6856	4.19667	1
4	14	34	22	0.237645	27.3496	6.49949	1
2	11	48	13	0.16878	24.98	4.21612	1
10	37	42	60	0.101429	50.1996	5.0917	1
4	42	34	65	0.0722757	47.0106	3.39773	1
2	20	48	34	0.174728	40.398	7.05866	1
7	25	47	73	0.0596872	58.5747	3.49616	1
18	44	86	65	0.104258	74.7663	7.79497	1
33	42	62	65	0.0937052	63.4823	5.94862	1
15	29	49	49	0.0857343	49	4.20098	1
4	15	34	49	0.171338	40.8167	6.99345	1
36	37	68	60	0.0625722	63.8749	3.99679	1
14	23	22	39	0.179824	29.2916	5.26732	1
10	42	42	65	0.0772305	52.2494	4.03525	1
4	41	34	59	0.132974	44.7884	5.95571	1
33	42	62	65	0.100282	63.4823	6.36612	1
3	39	63	63	0.113443	63	7.14688	1
41	42	59	65	0.0774138	61.9274	4.79403	1
12	21	34	47	0.0878282	39.975	3.51093	1
11	22	13	41	0.218538	23.0868	5.04534	1
35	40	75	95	0.0801801	84.4097	6.76798	1
38	40	57	95	0.0643314	73.5867	4.73394	1
18	39	86	63	0.0513509	73.6071	3.77979	1
4	10	34	42	0.12512	37.7889	4.72813	1
31	35	59	75	0.0757131	66.5207	5.03648	1
12	34	34	30	0.18213	31.9374	5.81678	1
24	25	76	73	0.0560262	74.4849	4.17311	1
3	33	63	62	0.0689014	62.498	4.3062	1
21	33	47	62	0.106444	53.9815	5.746	1
15	37	49	60	0.0958272	54.2218	5.19592	1
2	35	48	75	0.0850103	60	5.10062	1
7	22	47	41	0.120328	43.8976	5.2821	1
7	28	47	29	0.201046	36.9188	7.42237	1
6	40	41	95	0.0691317	62.4099	4.3145	1
38	42	57	65	0.0804902	60.8687	4.89934	1
12	37	34	60	0.143227	45.1664	6.46903	1
10	28	42	29	0.12137	34.8999	4.23578	1
2	10	48	42	0.13006	44.8999	5.83968	1
31	36	59	68	0.0773978	63.3404	4.9024	1
2	41	48	59	0.0764295	53.2165	4.06731	1
25	41	73	59	0.086681	65.6277	5.68868	1
35	39	75	63	0.0813356	68.7386	5.5909	1
15	28	49	29	0.167928	37.6962	6.33024	1
20	41	34	59	0.0984998	44.7884	4.41165	1
29	41	49	59	0.0917747	53.768	4.93455	1
15	21	49	47	0.0834358	47.9896	4.00405	1
24	32	76	82	0.0804105	78.943	6.34785	1
25	44	73	65	0.0528829	68.884	3.64278	1
21	43	47	27	0.187989	35.623	6.69673	1
8	33	24	62	0.182277	38.5746	7.03127	1
15	36	49	68	0.0581303	57.7235	3.35548	1
13	15	23	49	0.165684	33.5708	5.56213	1
6	20	41	34	0.139905	37.3363	5.22353	1
2	41	48	59	0.0768673	53.2165	4.09061	1
25	33	73	62	0.0578546	67.2756	3.8922	1
33	40	62	95	0.0836745	76.7463	6.42171	1
21	44	47	65	0.0579426	55.2721	3.20261	1
15	39	49	63	0.0807781	55.5608	4.48809	1
29	40	49	95	0.054603	68.2276	3.72543	1
4	22	34	41	0.14988	37.3363	5.59596	1
3	37	63	60	0.11593	61.4817	7.12759	1
1	21	76	47	0.0808245	59.7662	4.83057	1
35	36	75	68	0.0564568	71.4143	4.03182	1
10	39	42	63	0.146373	51.4393	7.52934	1
4	32	34	82	0.0927711	52.8015	4.89845	1
31	41	59	59	0.0515294	59	3.04023	1
21	28	47	29	0.114978	36.9188	4.24487	1
21	38	47	57	0.119215	51.7591	6.17045	1
17	36	11	68	0.184647	27.3496	5.05002	1
6	13	41	23	0.181253	30.7083	5.56598	1
18	24	86	76	0.0583966	80.8455	4.7211	1
1	44	76	65	0.0744045	70.2851	5.22953	1
16	23	15	39	0.145872	24.1868	3.52817	1
1	22	76	41	0.0963761	55.8211	5.37982	1
3	21	63	47	0.0763324	54.4151	4.15363	1
18	28	86	29	0.139367	49.94	6.95999	1
30	38	78	57	0.107517	66.6783	7.16908	1
20	36	34	68	0.0843191	48.0833	4.05434	1
8	12	24	34	0.208219	28.5657	5.94794	1
1	41	76	59	0.0895695	66.9627	5.99781	1
10	43	42	27	0.134141	33.6749	4.51719	1
37	38	60	57	0.0815583	58.4808	4.76959	1
6	10	41	42	0.130648	41.497	5.42151	1
31	33	59	62	0.0872058	60.4814	5.27433	1
6	36	41	68	0.128735	52.8015	6.79739	1
5	23	20	39	0.141423	27.9285	3.94973	1
18	31	86	59	0.084464	71.232	6.01654	1
21	43	47	27	0.151572	35.623	5.39947	1
4	29	34	49	0.0811768	40.8167	3.31336	1
29	35	49	75	0.0947747	60.6218	5.74541	1
21	22	47	41	0.0977144	43.8976	4.28943	1
3	41	63	59	0.0664554	60.9672	4.0516	1
22	42	41	65	0.0874381	51.6236	4.51387	1
18	24	86	76	0.0366583	80.8455	2.96366	1
22	31	41	59	0.113057	49.1833	5.56052	1
24	38	76	57	0.0943698	65.8179	6.21122	1
3	20	63	34	0.114967	46.2817	5.32086	1
34	41	30	59	0.10595	42.0714	4.45747	1
18	40	86	95	0.0610603	90.3881	5.51912	1
12	38	34	57	0.136098	44.0227	5.99142	1
4	7	34	47	0.111139	39.975	4.44276	1
3	21	63	47	0.142286	54.4151	7.7425	1
3	31	63	59	0.0638264	60.9672	3.89132	1
12	44	34	65	0.102525	47.0106	4.81978	1
22	38	41	57	0.0959302	48.3425	4.63751	1
12	34	34	30	0.150762	31.9374	4.81496	1
39	40	63	95	0.062034	77.3628	4.79913	1
1	42	76	65	0.0563534	70.2851	3.96081	1
15	29	49	49	0.140532	49	6.88608	1
10	26	42	15	0.171205	25.0998	4.2972	1
24	33	76	62	0.0590633	68.644	4.05434	1
12	28	34	29	0.234605	31.4006	7.36673	1
8	41	24	59	0.122145	37.6298	4.59629	1
23	42	39	65	0.103757	50.3488	5.22403	1
33	41	62	59	0.0664733	60.4814	4.0204	1
33	42	62	65	0.0651108	63.4823	4.13339	1
12	39	34	63	0.116889	46.2817	5.40984	1
18	33	86	62	0.076541	73.0205	5.58907	1
26	28	15	29	0.258984	20.8567	5.40153	1
18	30	86	78	0.0559152	81.9024	4.57959	1
32	40	82	95	0.0458147	88.261	4.04365	1
23	37	39	60	0.148113	48.3735	7.16477	1
7	38	47	57	0.125084	51.7591	6.47421	1
23	44	39	65	0.093598	50.3488	4.71255	1
31	33	59	62	0.0772081	60.4814	4.66966	1
20	33	34	62	0.0752843	45.913	3.45652	1
13	34	23	30	0.143166	26.2679	3.76067	1
10	18	42	86	0.0802952	60.0999	4.82573	1
7	14	47	22	0.139175	32.1559	4.47528	1
3	32	63	82	0.0554857	71.8749	3.98803	1
28	43	29	27	0.205461	27.9821	5.74923	1
24	44	76	65	0.0548589	70.2851	3.85576	1
4	35	34	75	0.065112	50.4975	3.288	1
20	39	34	63	0.0973346	46.2817	4.50481	1
23	28	39	29	0.129576	33.6303	4.35769	1
13	33	23	62	0.111424	37.7624	4.20764	1
7	19	47	10	0.199368	21.6795	4.32219	1
15	37	49	60	0.0876638	54.2218	4.75329	1
7	37	47	60	0.09041	53.1037	4.8011	1
32	44	82	65	0.0787527	73.0068	5.74948	1
31	32	59	82	0.0650725	69.5557	4.52617	1
35	41	75	59	0.0730393	66.5207	4.85863	1
29	41	49	59	0.100226	53.768	5.38894	1
4	6	34	41	0.0940622	37.3363	3.51194	1
29	39	49	63	0.176111	55.5608	9.78484	1
14	31	22	59	0.136551	36.0278	4.91962	1
12	22	34	41	0.123698	37.3363	4.61842	1
4	15	34	49	0.152284	40.8167	6.21572	1
20	23	34	39	0.1321	36.4143	4.81032	1
33	35	62	75	0.100138	68.1909	6.82849	1
20	23	34	39	0.087136	36.4143	3.173	1
7	43	47	27	0.145389	35.623	5.17921	1
32	44	82	65	0.0550145	73.0068	4.01644	1
32	42	82	65	0.0726172	73.0068	5.30155	1
30	44	78	65	0.0635245	71.2039	4.52319	1
15	22	49	41	0.138531	44.8219	6.20922	1
36	41	68	59	0.0876121	63.3404	5.54938	1
3	36	63	68	0.102133	65.4523	6.68481	1
12	24	34	76	0.0802534	50.8331	4.07953	1
22	30	41	78	0.0825803	56.5509	4.66999	1
15	36	49	68	0.0624032	57.7235	3.60213	1
29	39	49	63	0.0916977	55.5608	5.09479	1
38	40	57	95	0.0580288	73.5867	4.27014	1
22	33	41	62	0.124193	50.4183	6.2616	1
31	38	59	57	0.108276	57.9914	6.27907	1
1	7	76	47	0.0784569	59.7662	4.68907	1
3	32	63	82	0.0801791	71.8749	5.76286	1
36	43	68	27	0.142718	42.8486	6.11525	1
6	14	41	22	0.148978	30.0333	4.47429	1
14	39	22	63	0.133917	37.229	4.98561	1
7	20	47	34	0.130514	39.975	5.21728	1
20	39	34	63	0.113453	46.2817	5.25079	1
1	6	76	41	0.085727	55.8211	4.78538	1
4	10	34	42	0.138323	37.7889	5.22706	1
4	37	34	60	0.142394	45.1664	6.43141	1
37	42	60	65	0.0754159	62.45	4.70972	1
4	24	34	76	0.08815	50.8331	4.48093	1
5	29	20	49	0.129382	31.305	4.05029	1
12	28	34	29	0.221215	31.4006	6.94629	1
1	18	76	86	0.0681812	80.8455	5.51215	1
25	40	73	95	0.052532	83.2766	4.37469	1
28	33	29	62	0.098794	42.4028	4.18914	1
5	39	20	63	0.103833	35.4965	3.68571	1
23	34	39	30	0.118487	34.2053	4.05288	1
12	23	34	39	0.154777	36.4143	5.63611	1
15	38	49	57	0.0896196	52.8488	4.73629	1
18	30	86	78	0.08868	81.9024	7.2631	1
15	21	49	47	0.131781	47.9896	6.3241	1
5	19	20	10	0.288123	14.1421	4.07467	1
31	44	59	65	0.105013	61.9274	6.50317	1
4	33	34	62	0.0921791	45.913	4.23221	1
22	41	41	59	0.116911	49.1833	5.75005	1
7	22	47	41	0.117516	43.8976	5.15868	1
1	32	76	82	0.0568256	78.943	4.48599	1
21	44	47	65	0.102041	55.2721	5.63999	1
4	25	34	73	0.11863	49.8197	5.91012	1
5	37	20	60	0.118414	34.641	4.102	1
39	44	63	65	0.0743737	63.9922	4.75934	1
4	11	34	13	0.262934	21.0238	5.52788	1
4	8	34	24	0.153414	28.5657	4.38238	1
20	37	34	60	0.104031	45.1664	4.69871	1
23	31	39	59	0.116795	47.9687	5.60252	1
28	43	29	27	0.150346	27.9821	4.20702	1
39	44	63	65	0.0883244	63.9922	5.65207	1
18	38	86	57	0.0434677	70.0143	3.04336	1
18	41	86	59	0.0709583	71.232	5.0545	1
2	12	48	34	0.102731	40.398	4.15012	1
5	23	20	39	0.225753	27.9285	6.30494	1
8	23	24	39	0.191314	30.5941	5.85307	1
6	29	41	49	0.15704	44.8219	7.03884	1
28	29	29	49	0.157558	37.6962	5.93934	1
31	42	59	65	0.0736595	61.9274	4.56154	1
24	31	76	59	0.0582775	66.9627	3.90242	1
20	22	34	41	0.145239	37.3363	5.42269	1
4	39	34	63	0.180636	46.2817	8.36015	1
29	39	49	63	0.0875695	55.5608	4.86543	1
29	33	49	62	0.102224	55.1181	5.63439	1
6	35	41	75	0.113587	55.4527	6.2987	1
1	24	76	76	0.0902306	76	6.85752	1
1	13	76	23	0.146044	41.8091	6.10598	1
18	30	86	78	0.0596992	81.9024	4.88951	1
35	39	75	63	0.0795637	68.7386	5.4691	1
7	13	47	23	0.142055	32.8786	4.67058	1
24	35	76	75	0.0567255	75.4983	4.28268	1
10	29	42	49	0.0867748	45.3652	3.93656	1
2	10	48	42	0.147567	44.8999	6.62573	1
16	34	15	30	0.252576	21.2132	5.35795	1
7	10	47	42	0.10356	44.4297	4.60116	1
7	15	47	49	0.119659	47.9896	5.74236	1
18	44	86	65	0.0904737	74.7663	6.76439	1
4	29	34	49	0.118386	40.8167	4.83211	1
10	22	42	41	0.158285	41.497	6.56834	1
18	41	86	59	0.0575206	71.232	4.09731	1
22	23	41	39	0.139309	39.9875	5.57063	1
23	36	39	68	0.0818308	51.4976	4.21409	1
35	37	75	60	0.0960513	67.082	6.44332	1
23	25	39	73	0.0892626	53.3573	4.76281	1
29	39	49	63	0.097117	55.5608	5.39589	1
6	28	41	29	0.13369	34.4819	4.60988	1
2	12	48	34	0.218856	40.398	8.84136	1
2	34	48	30	0.130434	37.9473	4.94962	1
12	22	34	41	0.124113	37.3363	4.63391	1
20	32	34	82	0.103691	52.8015	5.47503	1
32	42	82	65	0.0737455	73.0068	5.38393	1
12	28	34	29	0.215561	31.4006	6.76877	1
21	44	47	65	0.0988571	55.2721	5.46404	1
29	41	49	59	0.113467	53.768	6.10092	1
2	32	48	82	0.0563074	62.7375	3.53259	1
12	33	34	62	0.0922542	45.913	4.23566	1
29	33	49	62	0.0950708	55.1181	5.24012	1
23	37	39	60	0.0872652	48.3735	4.22132	1
3	36	63	68	0.0822506	65.4523	5.38349	1
6	43	41	27	0.131127	33.2716	4.36281	1
22	42	41	65	0.0955023	51.6236	4.93018	1
30	31	78	59	0.0676045	67.838	4.58616	1
1	10	76	42	0.0759212	56.4978	4.28938	1
1	25	76	73	0.0656227	74.4849	4.8879	1
23	28	39	29	0.22174	33.6303	7.4572	1
6	37	41	60	0.0806627	49.5984	4.00074	1
6	13	41	23	0.113205	30.7083	3.47635	1
37	39	60	63	0.0791452	61.4817	4.86598	1
1	36	76	68	0.0558971	71.8888	4.01837	1
16	35	15	75	0.128083	33.541	4.29602	1
28	44	29	65	0.122817	43.4166	5.3323	1
40	41	95	59	0.0568338	74.8665	4.25495	1
20	44	34	65	0.0855464	47.0106	4.02159	1
1	44	76	65	0.0966191	70.2851	6.79089	1
19	23	10	39	0.139178	19.7484	2.74855	1
14	34	22	30	0.214989	25.6905	5.52316	1
24	37	76	60	0.0723982	67.5278	4.88889	1
21	38	47	57	0.137423	51.7591	7.11288	1
2	18	48	86	0.0714093	64.2495	4.58802	1
4	33	34	62	0.127036	45.913	5.8326	1
10	38	42	57	0.0749963	48.9285	3.66946	1
20	42	34	65	0.0851951	47.0106	4.00508	1
10	23	42	39	0.118236	40.4722	4.78528	1
1	38	76	57	0.105453	65.8179	6.94067	1
3	41	63	59	0.107592	60.9672	6.55959	1
3	20	63	34	0.0916875	46.2817	4.24346	1
14	22	22	41	0.22624	30.0333	6.79473	1
22	29	41	49	0.0973993	44.8219	4.36562	1
33	44	62	65	0.0727705	63.4823	4.61964	1
29	43	49	27	0.189455	36.3731	6.89107	1
31	40	59	95	0.0448182	74.8665	3.35539	1
2	25	48	73	0.0787757	59.1946	4.66309	1
7	31	47	59	0.145947	52.6593	7.68546	1
13	43	23	27	0.138621	24.9199	3.45442	1
36	38	68	57	0.0997966	62.2575	6.21309	1
7	38	47	57	0.144418	51.7591	7.47492	1
12	28	34	29	0.164983	31.4006	5.18058	1
6	21	41	47	0.140973	43.8976	6.18839	1
36	44	68	65	0.0855958	66.4831	5.69067	1
14	34	22	30	0.194661	25.6905	5.00093	1
3	41	63	59	0.0931443	60.9672	5.67874	1
31	39	59	63	0.0672321	60.9672	4.09895	1
3	29	63	49	0.127771	55.5608	7.09908	1
2	23	48	39	0.117751	43.2666	5.09467	2
15	23	49	39	0.079813	43.715	3.48903	2
1	41	76	59	0.0785204	66.9627	5.25794	2
1	21	76	47	0.0760463	59.7662	4.545	2
1	7	76	47	0.0630057	59.7662	3.76561	2
21	27	47	11	0.165148	22.7376	3.75507	2
6	27	41	11	0.160718	21.2368	3.41313	2
8	22	24	41	0.135512	31.3688	4.25085	2
29	33	49	62	0.0619532	55.1181	3.41474	2
5	21	20	47	0.156624	30.6594	4.80202	2
1	29	76	49	0.0553335	61.0246	3.3767	2
24	37	76	60	0.0563381	67.5278	3.80439	2
29	39	49	63	0.077625	55.5608	4.31291	2
3	21	63	47	0.0781885	54.4151	4.25463	2
31	37	59	60	0.0788365	59.4979	4.69061	2
33	40	62	95	0.0454184	76.7463	3.4857	2
6	31	41	59	0.0980844	49.1833	4.82412	2
15	36	49	68	0.0726295	57.7235	4.19243	2
10	23	42	39	0.10612	40.4722	4.29492	2
13	39	23	63	0.114953	38.0657	4.37578	2
3	6	63	41	0.079304	50.8232	4.03048	2
29	44	49	65	0.0819819	56.4358	4.62672	2
21	23	47	39	0.104938	42.8135	4.49276	2
22	23	41	39	0.0925579	39.9875	3.70116	2
24	34	76	30	0.0847947	47.7493	4.04889	2
33	43	62	27	0.0818164	40.9145	3.34748	2
24	43	76	27	0.108525	45.299	4.9161	2
36	39	68	63	0.0581419	65.4523	3.80552	2
3	18	63	86	0.0651316	73.6071	4.79414	2
35	41	75	59	0.0635328	66.5207	4.22625	2
23	24	39	76	0.0768909	54.4426	4.18614	2
24	38	76	57	0.0494836	65.8179	3.25691	2
18	20	86	34	0.0713133	54.074	3.8562	2
30	34	78	30	0.0714399	48.3735	3.4558	2
32	38	82	57	0.0774124	68.3667	5.29242	2
20	44	34	65	0.0977247	47.0106	4.5941	2
25	29	73	49	0.0543973	59.808	3.25339	2
5	23	20	39	0.152377	27.9285	4.25565	2
3	38	63	57	0.0696773	59.925	4.17541	2
36	42	68	65	0.0612921	66.4831	4.07489	2
18	31	86	59	0.0635596	71.232	4.52748	2
2	10	48	42	0.104042	44.8999	4.67147	2
24	39	76	63	0.0577049	69.1954	3.99292	2
3	28	63	29	0.109741	42.7434	4.69072	2
3	40	63	95	0.0409156	77.3628	3.16534	2
12	39	34	63	0.0855602	46.2817	3.95987	2
33	39	62	63	0.0635442	62.498	3.97138	2
25	35	73	75	0.0669354	73.9932	4.95277	2
3	7	63	47	0.0677057	54.4151	3.68421	2
39	40	63	95	0.0536852	77.3628	4.15324	2
24	33	76	62	0.0480371	68.644	3.29746	2
22	43	41	27	0.167512	33.2716	5.57341	2
10	30	42	78	0.0537874	57.2364	3.0786	2
15	35	49	75	0.058626	60.6218	3.55401	2
12	38	34	57	0.0956867	44.0227	4.21239	2
24	44	76	65	0.0524154	70.2851	3.68402	2
6	22	41	41	0.103072	41	4.22596	2
16	22	15	41	0.199062	24.7992	4.93658	2
3	23	63	39	0.0657192	49.5681	3.25758	2
21	37	47	60	0.0890414	53.1037	4.72843	2
21	43	47	27	0.138642	35.623	4.93886	2
5	32	20	82	0.0726597	40.4969	2.94249	2
31	44	59	65	0.068967	61.9274	4.27095	2
6	8	41	24	0.132788	31.3688	4.1654	2
15	38	49	57	0.0773523	52.8488	4.08798	2
12	23	34	39	0.121468	36.4143	4.42316	2
36	40	68	95	0.0436031	80.3741	3.50456	2
1	15	76	49	0.07589	61.0246	4.63115	2
14	31	22	59	0.160022	36.0278	5.76524	2
21	39	47	63	0.103285	54.4151	5.62026	2
4	13	34	23	0.183511	27.9643	5.13176	2
22	41	41	59	0.0795538	49.1833	3.91272	2
21	43	47	27	0.110884	35.623	3.95002	2
22	36	41	68	0.0757942	52.8015	4.00205	2
24	25	76	73	0.074319	74.4849	5.53564	2
39	40	63	95	0.0506387	77.3628	3.91755	2
6	40	41	95	0.045903	62.4099	2.86481	2
15	44	49	65	0.0794308	56.4358	4.48274	2
28	36	29	68	0.0935156	44.4072	4.15276	2
32	39	82	63	0.0489253	71.8749	3.5165	2
24	31	76	59	0.0581719	66.9627	3.89535	2
33	44	62	65	0.0777558	63.4823	4.93611	2
31	40	59	95	0.0545108	74.8665	4.08104	2
31	44	59	65	0.0612081	61.9274	3.79046	2
23	35	39	75	0.09305	54.0833	5.03245	2
2	4	48	34	0.0984497	40.398	3.97717	2
24	35	76	75	0.0508862	75.4983	3.84183	2
22	32	41	82	0.0795914	57.9828	4.61493	2
7	15	47	49	0.108846	47.9896	5.22348	2
28	33	29	62	0.127266	42.4028	5.39643	2
41	44	59	65	0.0901188	61.9274	5.58082	2
22	40	41	95	0.0774667	62.4099	4.83469	2
2	39	48	63	0.0820812	54.9909	4.51372	2
27	35	11	75	0.162935	28.7228	4.67996	2
6	36	41	68	0.0701519	52.8015	3.70413	2
32	34	82	30	0.0881083	49.5984	4.37003	2
34	41	30	59	0.117622	42.0714	4.94853	2
28	35	29	75	0.105488	46.6369	4.91965	2
23	33	39	62	0.0688665	49.1732	3.38638	2
35	41	75	59	0.0586555	66.5207	3.9018	2
21	22	47	41	0.126916	43.8976	5.5713	2
15	33	49	62	0.0573839	55.1181	3.16289	2
4	41	34	59	0.0861177	44.7884	3.85707	2
40	41	95	59	0.0404787	74.8665	3.0305	2
10	34	42	30	0.143513	35.4965	5.09422	2
21	30	47	78	0.0863969	60.5475	5.23112	2
5	13	20	23	0.165962	21.4476	3.55949	2
20	42	34	65	0.105073	47.0106	4.93956	2
6	7	41	47	0.108411	43.8976	4.759	2
30	41	78	59	0.0658887	67.838	4.46976	2
33	38	62	57	0.0757151	59.4475	4.50107	2
3	25	63	73	0.0578923	67.8159	3.92602	2
25	40	73	95	0.0431553	83.2766	3.59383	2
3	22	63	41	0.0708935	50.8232	3.60304	2
10	18	42	86	0.0603125	60.0999	3.62478	2
1	34	76	30	0.0694002	47.7493	3.31381	2
40	41	95	59	0.0558998	74.8665	4.18502	2
26	43	15	27	0.191661	20.1246	3.8571	2
31	42	59	65	0.0657479	61.9274	4.07159	2
10	43	42	27	0.109113	33.6749	3.67436	2
18	32	86	82	0.0525553	83.9762	4.4134	2
8	22	24	41	0.114132	31.3688	3.58017	2
35	42	75	65	0.0978252	69.8212	6.83027	2
36	43	68	27	0.0988684	42.8486	4.23637	2
30	41	78	59	0.0701373	67.838	4.75798	2
26	39	15	63	0.101466	30.7409	3.11914	2
3	39	63	63	0.0658356	63	4.14764	2
33	36	62	68	0.0524884	64.9307	3.40811	2
3	6	63	41	0.0795257	50.8232	4.04175	2
3	24	63	76	0.0472887	69.1954	3.27216	2
15	39	49	63	0.0868611	55.5608	4.82607	2
6	29	41	49	0.0979307	44.8219	4.38944	2
29	44	49	65	0.0895904	56.4358	5.05611	2
23	27	39	11	0.175773	20.7123	3.64068	2
28	42	29	65	0.104435	43.4166	4.5342	2
15	17	49	11	0.184973	23.2164	4.29441	2
3	29	63	49	0.0700388	55.5608	3.89141	2
1	32	76	82	0.0509809	78.943	4.02459	2
33	39	62	63	0.0774322	62.498	4.83936	2
10	29	42	49	0.150756	45.3652	6.83905	2
12	43	34	27	0.127769	30.2985	3.8712	2
37	43	60	27	0.0974447	40.2492	3.92207	2
25	30	73	78	0.0425939	75.4586	3.21408	2
15	33	49	62	0.0733761	55.1181	4.04435	2
8	31	24	59	0.107528	37.6298	4.04624	2
13	18	23	86	0.0997391	44.4747	4.43587	2
13	17	23	11	0.295118	15.906	4.69415	2
22	41	41	59	0.0889214	49.1833	4.37345	2
29	39	49	63	0.124685	55.5608	6.92761	2
13	31	23	59	0.123925	36.8375	4.56508	2
7	25	47	73	0.0803945	58.5747	4.70909	2
16	29	15	49	0.20306	27.1109	5.50514	2
34	37	30	60	0.093721	42.4264	3.97625	2
21	37	47	60	0.0784447	53.1037	4.1657	2
24	41	76	59	0.0565571	66.9627	3.78721	2
8	34	24	30	0.16595	26.8328	4.45292	2
6	21	41	47	0.139778	43.8976	6.13591	2
6	23	41	39	0.124535	39.9875	4.97985	2
34	39	30	63	0.146687	43.4741	6.37711	2
6	7	41	47	0.0933184	43.8976	4.09645	2
3	5	63	20	0.107221	35.4965	3.80595	2
15	24	49	76	0.0881451	61.0246	5.37902	2
1	23	76	39	0.080902	54.4426	4.40452	2
4	14	34	22	0.122493	27.3496	3.35012	2
3	35	63	75	0.070806	68.7386	4.86711	2
8	41	24	59	0.123726	37.6298	4.65579	2
18	25	86	73	0.0704908	79.2338	5.58526	2
15	36	49	68	0.114594	57.7235	6.61479	2
8	34	24	30	0.180051	26.8328	4.83128	2
25	32	73	82	0.0394036	77.3692	3.04863	2
24	44	76	65	0.0654809	70.2851	4.60234	2
5	33	20	62	0.164597	35.2136	5.79607	2
1	2	76	48	0.0654374	60.3987	3.95233	2
2	37	48	60	0.0706621	53.6656	3.79212	2
1	30	76	78	0.0399899	76.9935	3.07896	2
21	25	47	73	0.0765158	58.5747	4.48189	2
22	33	41	62	0.0940631	50.4183	4.7425	2
2	28	48	29	0.0991209	37.3095	3.69815	2
3	41	63	59	0.0558244	60.9672	3.40346	2
5	13	20	23	0.162914	21.4476	3.49411	2
23	39	39	63	0.0653892	49.5681	3.24122	2
29	30	49	78	0.0892873	61.8223	5.51995	2
7	23	47	39	0.0899483	42.8135	3.851	2
5	30	20	78	0.0825373	39.4968	3.25996	2
21	43	47	27	0.108091	35.623	3.85052	2
21	36	47	68	0.0771142	56.5332	4.35951	2
3	30	63	78	0.0959536	70.0999	6.72634	2
21	30	47	78	0.0627034	60.5475	3.79653	2
24	43	76	27	0.127465	45.299	5.77403	2
10	38	42	57	0.0999783	48.9285	4.89179	2
6	41	41	59	0.104456	49.1833	5.13748	2
25	33	73	62	0.073498	67.2756	4.94462	2
34	39	30	63	0.0748204	43.4741	3.25275	2
12	15	34	49	0.108938	40.8167	4.44648	2
1	23	76	39	0.0688777	54.4426	3.74989	2
33	38	62	57	0.0672221	59.4475	3.99618	2
29	38	49	57	0.0738819	52.8488	3.90457	2
5	10	20	42	0.269946	28.9828	7.82378	2
15	38	49	57	0.0941041	52.8488	4.97329	2
18	36	86	68	0.0573888	76.4722	4.38865	2
21	29	47	49	0.0753089	47.9896	3.61404	2
2	31	48	59	0.11555	53.2165	6.14915	2
3	37	63	60	0.0528777	61.4817	3.25101	2
28	37	29	60	0.126372	41.7133	5.27139	2
26	36	15	68	0.0964512	31.9374	3.0804	2
3	42	63	65	0.0652509	63.9922	4.17554	2
33	42	62	65	0.0815504	63.4823	5.177	2
10	18	42	86	0.0691548	60.0999	4.1562	2
13	15	23	49	0.127143	33.5708	4.26828	2
29	39	49	63	0.0721171	55.5608	4.00688	2
11	21	13	47	0.191982	24.7184	4.7455	2
20	30	34	78	0.079095	51.4976	4.0732	2
31	41	59	59	0.0531219	59	3.13419	2
2	15	48	49	0.0766625	48.4974	3.71793	2
22	29	41	49	0.0919012	44.8219	4.11918	2
41	44	59	65	0.0902619	61.9274	5.58968	2
8	21	24	47	0.107089	33.5857	3.59665	2
7	44	47	65	0.075908	55.2721	4.19559	2
31	35	59	75	0.0723832	66.5207	4.81498	2
37	44	60	65	0.0844699	62.45	5.27515	2
12	41	34	59	0.108273	44.7884	4.84937	2
12	42	34	65	0.104311	47.0106	4.90372	2
16	34	15	30	0.201329	21.2132	4.27083	2
12	28	34	29	0.163467	31.4006	5.13298	2
4	13	34	23	0.133237	27.9643	3.72588	2
34	42	30	65	0.0830708	44.1588	3.66831	2
2	29	48	49	0.0940271	48.4974	4.56007	2
22	43	41	27	0.156222	33.2716	5.19774	2
10	22	42	41	0.090257	41.497	3.74539	2
14	39	22	63	0.125641	37.229	4.67748	2
5	23	20	39	0.16548	27.9285	4.62161	2
15	37	49	60	0.0855338	54.2218	4.63779	2
20	39	34	63	0.0814598	46.2817	3.7701	2
25	42	73	65	0.0735337	68.884	5.06529	2
25	38	73	57	0.0610128	64.5058	3.93568	2
8	16	24	15	0.204374	18.9737	3.87772	2
22	23	41	39	0.123154	39.9875	4.9246	2
24	43	76	27	0.0982472	45.299	4.4505	2
36	39	68	63	0.0498239	65.4523	3.26109	2
20	38	34	57	0.0933244	44.0227	4.10839	2
32	37	82	60	0.054117	70.1427	3.79591	2
15	32	49	82	0.0711238	63.3877	4.50837	2
2	42	48	65	0.0550268	55.857	3.07363	2
35	39	75	63	0.0525931	68.7386	3.61518	2
31	35	59	75	0.0671967	66.5207	4.46997	2
23	29	39	49	0.0754115	43.715	3.29661	2
8	21	24	47	0.18489	33.5857	6.20968	2
11	29	13	49	0.145534	25.2389	3.67311	2
17	28	11	29	0.24315	17.8606	4.3428	2
4	23	34	39	0.10792	36.4143	3.92983	2
21	24	47	76	0.0734724	59.7662	4.39117	2
2	25	48	73	0.0575176	59.1946	3.40473	2
31	41	59	59	0.0625325	59	3.68941	2
31	36	59	68	0.0785948	63.3404	4.97822	2
11	29	13	49	0.179987	25.2389	4.54265	2
12	37	34	60	0.0839204	45.1664	3.79038	2
2	42	48	65	0.0731049	55.857	4.08342	2
3	43	63	27	0.0863935	41.2432	3.56314	2
4	21	34	47	0.128019	39.975	5.11754	2
10	15	42	49	0.0954642	45.3652	4.33075	2
34	37	30	60	0.080592	42.4264	3.41923	2
12	21	34	47	0.102143	39.975	4.08318	2
8	39	24	63	0.0918926	38.8844	3.57319	2
5	29	20	49	0.153463	31.305	4.80416	2
6	21	41	47	0.0902807	43.8976	3.96311	2
1	29	76	49	0.0662777	61.0246	4.04457	2
24	34	76	30	0.0957042	47.7493	4.56981	2
12	31	34	59	0.104855	44.7884	4.69627	2
25	32	73	82	0.0492667	77.3692	3.81172	2
23	42	39	65	0.09049	50.3488	4.55606	2
37	39	60	63	0.0621797	61.4817	3.82292	2
6	39	41	63	0.0733023	50.8232	3.72546	2
20	22	34	41	0.10608	37.3363	3.96064	2
29	37	49	60	0.0726719	54.2218	3.9404	2
24	33	76	62	0.0573712	68.644	3.93819	2
20	37	34	60	0.105442	45.1664	4.76244	2
4	13	34	23	0.139616	27.9643	3.90427	2
13	39	23	63	0.108158	38.0657	4.11713	2
1	41	76	59	0.0864488	66.9627	5.78884	2
16	28	15	29	0.169659	20.8567	3.53852	2
2	29	48	49	0.0822816	48.4974	3.99045	2
2	22	48	41	0.0960062	44.3621	4.25904	2
6	43	41	27	0.117529	33.2716	3.91037	2
8	9	24	5	0.299332	10.9545	3.27902	2
3	8	63	24	0.117913	38.8844	4.58496	2
10	28	42	29	0.130327	34.8999	4.54841	2
30	44	78	65	0.0712296	71.2039	5.07183	2
12	34	34	30	0.161838	31.9374	5.16868	2
8	10	24	42	0.120588	31.749	3.82856	2
1	38	76	57	0.05845	65.8179	3.84706	2
6	26	41	15	0.182526	24.7992	4.52649	2
1	37	76	60	0.0512779	67.5278	3.46268	2
35	44	75	65	0.04106	69.8212	2.86686	2
34	35	30	75	0.103204	47.4342	4.8954	2
10	28	42	29	0.115582	34.8999	4.0338	2
1	4	76	34	0.0876449	50.8331	4.45526	2
15	23	49	39	0.0934644	43.715	4.08579	2
3	41	63	59	0.0892269	60.9672	5.43992	2
38	44	57	65	0.0813668	60.8687	4.95269	2
11	43	13	27	0.215654	18.735	4.04028	2
12	25	34	73	0.0777372	49.8197	3.87284	2
22	29	41	49	0.125388	44.8219	5.62013	2
29	33	49	62	0.103548	55.1181	5.70738	2
24	37	76	60	0.0605631	67.5278	4.08969	2
31	43	59	27	0.148926	39.9124	5.94399	2
28	37	29	60	0.151003	41.7133	6.29883	2
28	35	29	75	0.112441	46.6369	5.24392	2
28	39	29	63	0.118562	42.7434	5.06776	2
14	43	22	27	0.170367	24.3721	4.15221	2
31	41	59	59	0.0526437	59	3.10598	2
21	35	47	75	0.088332	59.3717	5.24442	2
39	42	63	65	0.0788635	63.9922	5.04665	2
10	22	42	41	0.121512	41.497	5.0424	2
3	38	63	57	0.0844818	59.925	5.06257	2
10	18	42	86	0.090298	60.0999	5.4269	2
23	28	39	29	0.144919	33.6303	4.87369	2
7	12	47	34	0.101093	39.975	4.0412	2
20	38	34	57	0.0826888	44.0227	3.64019	2
12	21	34	47	0.0939504	39.975	3.75567	2
36	40	68	95	0.0402987	80.3741	3.23898	2
5	23	20	39	0.1294	27.9285	3.61395	2
15	23	49	39	0.0642787	43.715	2.80994	2
7	18	47	86	0.0591884	63.5767	3.76301	2
2	29	48	49	0.0832	48.4974	4.03499	2
23	38	39	57	0.0665569	47.1487	3.13807	2
25	38	73	57	0.0484709	64.5058	3.12666	2
8	12	24	34	0.264653	28.5657	7.56	2
36	43	68	27	0.118215	42.8486	5.06534	2
28	32	29	82	0.0827026	48.7647	4.03297	2
15	31	49	59	0.105258	53.768	5.65949	2
32	35	82	75	0.0543715	78.4219	4.26392	2
14	25	22	73	0.125892	40.0749	5.04511	2
33	44	62	65	0.0539158	63.4823	3.4227	2
38	44	57	65	0.0810525	60.8687	4.93356	2
24	37	76	60	0.0673544	67.5278	4.54829	2
34	44	30	65	0.10484	44.1588	4.62962	2
3	36	63	68	0.0466746	65.4523	3.05496	2
23	36	39	68	0.0927198	51.4976	4.77484	2
38	39	57	63	0.0868216	59.925	5.20278	2
4	14	34	22	0.127813	27.3496	3.49562	2
1	30	76	78	0.0628609	76.9935	4.83988	2
37	40	60	95	0.0529371	75.4983	3.99666	2
4	39	34	63	0.0771007	46.2817	3.56835	2
5	15	20	49	0.138681	31.305	4.3414	2
7	28	47	29	0.110793	36.9188	4.09035	2
38	41	57	59	0.0956294	57.9914	5.54568	2
30	43	78	27	0.0773519	45.8912	3.54977	2
1	36	76	68	0.055377	71.8888	3.98098	2
32	41	82	59	0.058436	69.5557	4.06456	2
21	43	47	27	0.109893	35.623	3.91471	2
15	24	49	76	0.0807575	61.0246	4.92819	2
21	35	47	75	0.0793608	59.3717	4.71179	2
2	38	48	57	0.0742101	52.3068	3.88169	2
29	43	49	27	0.109493	36.3731	3.98259	2
23	26	39	15	0.155482	24.1868	3.76061	2
25	35	73	75	0.0585171	73.9932	4.32987	2
3	40	63	95	0.0476445	77.3628	3.68591	2
15	33	49	62	0.0937194	55.1181	5.16563	2
31	40	59	95	0.0696886	74.8665	5.21734	2
1	43	76	27	0.0819146	45.299	3.71065	2
29	40	49	95	0.0517686	68.2276	3.53205	2
39	40	63	95	0.0445202	77.3628	3.44421	2
24	31	76	59	0.0510613	66.9627	3.4192	2
32	33	82	62	0.0518257	71.3022	3.69528	2
8	11	24	13	0.236849	17.6635	4.18359	2
3	33	63	62	0.070921	62.498	4.43242	2
29	34	49	30	0.10872	38.3406	4.16838	2
25	37	73	60	0.0528518	66.1816	3.49781	2
7	21	47	47	0.0800934	47	3.76439	2
6	35	41	75	0.0607695	55.4527	3.36983	2
3	37	63	60	0.061219	61.4817	3.76385	2
28	31	29	59	0.0956242	41.3642	3.95542	2
10	14	42	22	0.117932	30.3974	3.58484	2
4	22	34	41	0.099171	37.3363	3.70268	2
18	40	86	95	0.0458673	90.3881	4.14586	2
38	42	57	65	0.0615547	60.8687	3.74676	2
18	42	86	65	0.0644992	74.7663	4.82237	2
6	39	41	63	0.0653145	50.8232	3.31949	2
24	33	76	62	0.0681772	68.644	4.67995	2
3	22	63	41	0.0916315	50.8232	4.65701	2
7	25	47	73	0.0748348	58.5747	4.38343	2
31	33	59	62	0.0839312	60.4814	5.07628	2
22	27	41	11	0.207979	21.2368	4.4168	2
8	24	24	76	0.132668	42.7083	5.66603	2
28	43	29	27	0.172808	27.9821	4.83552	2
37	42	60	65	0.0667561	62.45	4.16891	2
23	37	39	60	0.0921765	48.3735	4.4589	2
28	35	29	75	0.0856545	46.6369	3.99466	2
31	41	59	59	0.0547972	59	3.23303	2
13	23	23	39	0.117482	29.95	3.51857	2
32	36	82	68	0.0564186	74.6726	4.21292	2
33	35	62	75	0.0491939	68.1909	3.35458	2
22	44	41	65	0.084346	51.6236	4.35425	2
1	37	76	60	0.0538636	67.5278	3.63729	2
3	36	63	68	0.0972611	65.4523	6.36596	2
8	28	24	29	0.118217	26.3818	3.11877	2
14	28	22	29	0.120912	25.2587	3.05409	2
20	30	34	78	0.0710033	51.4976	3.6565	2
20	37	34	60	0.0879547	45.1664	3.97259	2
23	31	39	59	0.0811969	47.9687	3.89491	2
8	21	24	47	0.142989	33.5857	4.80237	2
12	32	34	82	0.082008	52.8015	4.33015	2
23	36	39	68	0.0973392	51.4976	5.01273	2
23	37	39	60	0.0599668	48.3735	2.9008	2
30	44	78	65	0.0553167	71.2039	3.93877	2
20	37	34	60	0.079271	45.1664	3.58038	2
21	30	47	78	0.0621099	60.5475	3.7606	2
22	40	41	95	0.0553108	62.4099	3.45194	2
14	35	22	75	0.0884023	40.6202	3.59092	2
37	41	60	59	0.109969	59.4979	6.54294	2
24	43	76	27	0.0734936	45.299	3.32918	2
25	36	73	68	0.0749854	70.4557	5.28315	2
28	29	29	49	0.149238	37.6962	5.62571	2
18	31	86	59	0.0568198	71.232	4.04739	2
32	36	82	68	0.0417385	74.6726	3.11673	2
12	14	34	22	0.171665	27.3496	4.69497	2
6	7	41	47	0.0919854	43.8976	4.03794	2
12	29	34	49	0.0889675	40.8167	3.63136	2
29	31	49	59	0.0961981	53.768	5.17238	2
10	12	42	34	0.142616	37.7889	5.3893	2
4	15	34	49	0.0953082	40.8167	3.89016	2
35	44	75	65	0.0533448	69.8212	3.7246	2
2	4	48	34	0.0760761	40.398	3.07332	2
2	14	48	22	0.11289	32.4962	3.66849	2
15	33	49	62	0.105557	55.1181	5.81808	2
3	22	63	41	0.0862988	50.8232	4.38598	2
12	38	34	57	0.102433	44.0227	4.50939	2
1	37	76	60	0.0542954	67.5278	3.66645	2
13	22	23	41	0.168801	30.7083	5.1836	2
29	41	49	59	0.0874081	53.768	4.69976	2
12	23	34	39	0.122022	36.4143	4.44335	2
38	39	57	63	0.0635138	59.925	3.80606	2
5	7	20	47	0.117052	30.6594	3.58875	2
2	44	48	65	0.0820229	55.857	4.58155	2
3	15	63	49	0.0755289	55.5608	4.19644	2
22	31	41	59	0.10258	49.1833	5.04521	2
32	42	82	65	0.06023	73.0068	4.3972	2
22	44	41	65	0.0678396	51.6236	3.50213	2
25	29	73	49	0.0523231	59.808	3.12934	2
21	29	47	49	0.0999398	47.9896	4.79607	2
3	18	63	86	0.0436524	73.6071	3.21312	2
4	30	34	78	0.132946	51.4976	6.84639	2
2	29	48	49	0.108163	48.4974	5.24564	2
32	44	82	65	0.0638254	73.0068	4.65969	2
21	39	47	63	0.09028	54.4151	4.91259	2
7	37	47	60	0.0948626	53.1037	5.03755	2
38	44	57	65	0.0801101	60.8687	4.8762	2
31	41	59	59	0.0640285	59	3.77768	2
29	42	49	65	0.0804594	56.4358	4.54079	2
10	33	42	62	0.102526	51.0294	5.23183	2
15	35	49	75	0.0782658	60.6218	4.74461	2
4	30	34	78	0.0811566	51.4976	4.17937	2
8	19	24	10	0.240539	15.4919	3.72642	2
22	35	41	75	0.0597249	55.4527	3.31191	2
1	28	76	29	0.1191	46.9468	5.59135	2
2	36	48	68	0.0626441	57.1314	3.57895	2
3	22	63	41	0.126997	50.8232	6.45437	2
2	8	48	24	0.100266	33.9411	3.40315	2
34	36	30	68	0.0799423	45.1664	3.6107	2
30	41	78	59	0.0723405	67.838	4.90744	2
31	36	59	68	0.0660622	63.3404	4.18441	2
15	32	49	82	0.0665158	63.3877	4.21628	2
3	44	63	65	0.0597107	63.9922	3.82102	2
31	33	59	62	0.0642941	60.4814	3.8886	2
3	31	63	59	0.0556506	60.9672	3.39286	2
6	12	41	34	0.104215	37.3363	3.89102	2
16	41	15	59	0.101611	29.7489	3.02283	2
1	29	76	49	0.0696007	61.0246	4.24735	2
32	40	82	95	0.05982	88.261	5.27977	2
30	41	78	59	0.0516701	67.838	3.5052	2
15	42	49	65	0.0701468	56.4358	3.95879	2
18	37	86	60	0.0663097	71.8331	4.76323	2
2	44	48	65	0.0808116	55.857	4.51389	2
7	29	47	49	0.0742551	47.9896	3.56347	2
20	33	34	62	0.112045	45.913	5.14432	2
30	39	78	63	0.0483233	70.0999	3.38746	2
36	42	68	65	0.0684083	66.4831	4.548	2
22	40	41	95	0.0786881	62.4099	4.91092	2
7	28	47	29	0.103702	36.9188	3.82856	2
20	25	34	73	0.0824927	49.8197	4.10976	2
12	25	34	73	0.0739984	49.8197	3.68658	2
24	41	76	59	0.0479916	66.9627	3.21365	2
10	21	42	47	0.0927595	44.4297	4.12128	2
15	25	49	73	0.105339	59.808	6.30009	2
1	3	76	63	0.0648474	69.1954	4.48714	2
6	16	41	15	0.155874	24.7992	3.86554	2
7	21	47	47	0.092717	47	4.3577	2
6	28	41	29	0.11545	34.4819	3.98094	2
21	42	47	65	0.0950553	55.2721	5.2539	2
6	34	41	30	0.134474	35.0714	4.71618	2
38	39	57	63	0.0893224	59.925	5.35264	2
20	38	34	57	0.116111	44.0227	5.11152	2
4	28	34	29	0.168811	31.4006	5.30079	2
34	35	30	75	0.115831	47.4342	5.49436	2
8	15	24	49	0.0796986	34.2929	2.73309	2
12	14	34	22	0.174803	27.3496	4.78079	2
15	20	49	34	0.107297	40.8167	4.37949	2
25	38	73	57	0.0765321	64.5058	4.93677	2
5	36	20	68	0.134609	36.8782	4.96412	2
6	20	41	34	0.108302	37.3363	4.04358	2
22	32	41	82	0.0732054	57.9828	4.24465	2
7	37	47	60	0.0778092	53.1037	4.13195	2
14	43	22	27	0.159378	24.3721	3.88439	2
26	41	15	59	0.143538	29.7489	4.27011	2
7	23	47	39	0.104391	42.8135	4.46933	2
20	30	34	78	0.0904677	51.4976	4.65887	2
34	41	30	59	0.0835922	42.0714	3.51684	2
35	44	75	65	0.0603683	69.8212	4.21499	2
4	25	34	73	0.0696006	49.8197	3.46748	2
16	19	15	10	0.29758	12.2474	3.6446	2
2	30	48	78	0.0532252	61.1882	3.25675	2
36	42	68	65	0.0612963	66.4831	4.07517	2
1	39	76	63	0.0438769	69.1954	3.03608	2
37	42	60	65	0.074127	62.45	4.62923	2
15	39	49	63	0.0625772	55.5608	3.47684	2
30	32	78	82	0.045133	79.975	3.60951	2
34	35	30	75	0.0861761	47.4342	4.08769	2
6	11	41	13	0.205123	23.0868	4.73564	2
24	25	76	73	0.0563199	74.4849	4.19498	2
18	32	86	82	0.0487911	83.9762	4.09729	2
3	39	63	63	0.0835604	63	5.2643	2
10	25	42	73	0.077131	55.3715	4.27086	2
5	7	20	47	0.160172	30.6594	4.91077	2
12	37	34	60	0.108869	45.1664	4.91723	2
15	35	49	75	0.0549289	60.6218	3.32989	2
12	22	34	41	0.076089	37.3363	2.84088	2
11	21	13	47	0.179712	24.7184	4.44221	2
16	39	15	63	0.138556	30.7409	4.25934	2
30	36	78	68	0.0742678	72.8286	5.40882	2
8	21	24	47	0.131673	33.5857	4.42233	2
16	37	15	60	0.146501	30	4.39504	2
10	24	42	76	0.0620998	56.4978	3.5085	2
22	37	41	60	0.116655	49.5984	5.78592	2
29	44	49	65	0.0789229	56.4358	4.45408	2
16	33	15	62	0.0952764	30.4959	2.90554	2
36	38	68	57	0.0592214	62.2575	3.68698	2
8	44	24	65	0.0843078	39.4968	3.32989	2
24	29	76	49	0.0668844	61.0246	4.08159	2
5	23	20	39	0.163224	27.9285	4.5586	2
13	29	23	49	0.144644	33.5708	4.85582	2
1	41	76	59	0.0657392	66.9627	4.40207	2
2	42	48	65	0.0866711	55.857	4.84118	2
18	24	86	76	0.0546394	80.8455	4.41735	2
18	30	86	78	0.0455596	81.9024	3.73144	2
30	34	78	30	0.095264	48.3735	4.60826	2
29	30	49	78	0.06811	61.8223	4.21072	2
24	42	76	65	0.0448358	70.2851	3.15129	2
24	39	76	63	0.0769911	69.1954	5.32743	2
23	38	39	57	0.0827483	47.1487	3.90147	2
11	26	13	15	0.316888	13.9642	4.4251	2
29	39	49	63	0.0736036	55.5608	4.08947	2
13	44	23	65	0.0875467	38.6652	3.38501	2
20	24	34	76	0.083516	50.8331	4.24537	2
27	38	11	57	0.196818	25.04	4.92833	2
33	41	62	59	0.0632849	60.4814	3.82756	2
7	41	47	59	0.109471	52.6593	5.76469	2
3	44	63	65	0.056245	63.9922	3.59924	2
21	23	47	39	0.0799766	42.8135	3.42408	2
24	31	76	59	0.055133	66.9627	3.69186	2
23	30	39	78	0.0911413	55.1543	5.02684	2
38	40	57	95	0.0407864	73.5867	3.00134	2
1	31	76	59	0.0719047	66.9627	4.81493	2
18	24	86	76	0.0557876	80.8455	4.51018	2
4	21	34	47	0.0865244	39.975	3.45881	2
1	18	76	86	0.0483652	80.8455	3.91011	2
21	28	47	29	0.129745	36.9188	4.79002	2
3	35	63	75	0.0671269	68.7386	4.61421	2
7	23	47	39	0.122318	42.8135	5.23689	2
28	43	29	27	0.151368	27.9821	4.23561	2
7	42	47	65	0.082901	55.2721	4.58211	2
8	33	24	62	0.118073	38.5746	4.55464	2
12	38	34	57	0.089092	44.0227	3.92207	2
24	38	76	57	0.0485135	65.8179	3.19306	2
32	41	82	59	0.0642987	69.5557	4.47234	2
35	40	75	95	0.0456738	84.4097	3.85531	2
18	36	86	68	0.0595597	76.4722	4.55466	2
15	39	49	63	0.0592382	55.5608	3.29132	2
7	31	47	59	0.0742835	52.6593	3.91172	2
14	21	22	47	0.20127	32.1559	6.47201	2
3	10	63	42	0.089076	51.4393	4.582	2
7	30	47	78	0.111931	60.5475	6.77711	2
6	35	41	75	0.0978364	55.4527	5.42529	2
4	39	34	63	0.0921522	46.2817	4.26496	2
2	15	48	49	0.0704783	48.4974	3.41802	2
6	7	41	47	0.0953548	43.8976	4.18585	2
10	24	42	76	0.0581024	56.4978	3.28266	2
28	39	29	63	0.097548	42.7434	4.16953	2
39	43	63	27	0.114106	41.2432	4.70609	2
35	44	75	65	0.0484881	69.8212	3.38549	2
15	31	49	59	0.0661681	53.768	3.55773	2
16	34	15	30	0.197527	21.2132	4.19018	2
29	40	49	95	0.0534189	68.2276	3.64464	2
3	43	63	27	0.0993602	41.2432	4.09793	2
3	8	63	24	0.0987151	38.8844	3.83848	2
10	15	42	49	0.123411	45.3652	5.59857	2
8	14	24	22	0.183363	22.9783	4.21336	2
6	23	41	39	0.0982899	39.9875	3.93037	2
23	36	39	68	0.0908952	51.4976	4.68088	2
11	19	13	10	0.363155	11.4018	4.14061	2
24	25	76	73	0.0672531	74.4849	5.00934	2
21	30	47	78	0.0682674	60.5475	4.13342	2
4	38	34	57	0.113663	44.0227	5.00376	2
39	44	63	65	0.0632811	63.9922	4.04949	2
31	39	59	63	0.0588438	60.9672	3.58754	2
7	22	47	41	0.0929837	43.8976	4.08176	2
10	24	42	76	0.0631146	56.4978	3.56584	2
22	23	41	39	0.0850494	39.9875	3.40091	2
21	28	47	29	0.0877894	36.9188	3.24108	2
7	33	47	62	0.0639237	53.9815	3.45069	2
26	33	15	62	0.178826	30.4959	5.45345	2
5	41	20	59	0.107729	34.3511	3.70063	2
31	41	59	59	0.0828786	59	4.88984	2
35	36	75	68	0.0556975	71.4143	3.9776	2
12	28	34	29	0.151533	31.4006	4.75823	2
4	23	34	39	0.123068	36.4143	4.48144	2
12	34	34	30	0.160827	31.9374	5.13641	2
24	42	76	65	0.0601698	70.2851	4.22904	2
15	25	49	73	0.0689102	59.808	4.12139	2
12	38	34	57	0.0938407	44.0227	4.13112	2
21	33	47	62	0.0688859	53.9815	3.71856	2
41	44	59	65	0.0729815	61.9274	4.51955	2
21	39	47	63	0.0826566	54.4151	4.49776	2
6	37	41	60	0.0998837	49.5984	4.95407	2
29	37	49	60	0.077862	54.2218	4.22182	2
3	10	63	42	0.102783	51.4393	5.28708	2
12	39	34	63	0.106857	46.2817	4.94551	2
10	32	42	82	0.0882076	58.6856	5.17652	2
13	15	23	49	0.119881	33.5708	4.02451	2
31	38	59	57	0.0611009	57.9914	3.54333	2
20	24	34	76	0.098792	50.8331	5.0219	2
20	39	34	63	0.101831	46.2817	4.71291	2
6	36	41	68	0.0961743	52.8015	5.07815	2
14	44	22	65	0.0885655	37.8153	3.34913	2
24	42	76	65	0.0757079	70.2851	5.32114	2
1	40	76	95	0.0570716	84.9706	4.84941	2
28	29	29	49	0.0978059	37.6962	3.68691	2
12	39	34	63	0.119669	46.2817	5.53849	2
15	23	49	39	0.128146	43.715	5.60192	2
31	41	59	59	0.0746825	59	4.40627	2
1	39	76	63	0.0891306	69.1954	6.16742	2
8	12	24	34	0.16306	28.5657	4.65792	2
10	14	42	22	0.109691	30.3974	3.33431	2
1	37	76	60	0.0716961	67.5278	4.84148	2
13	21	23	47	0.137567	32.8786	4.523	2
31	42	59	65	0.060917	61.9274	3.77243	2
10	43	42	27	0.0992038	33.6749	3.34068	2
12	34	34	30	0.148543	31.9374	4.74407	2
37	38	60	57	0.0701966	58.4808	4.10515	2
10	42	42	65	0.0809872	52.2494	4.23153	2
34	39	30	63	0.0925846	43.4741	4.02503	2
29	38	49	57	0.0584806	52.8488	3.09063	2
16	23	15	39	0.180621	24.1868	4.36863	2
4	6	34	41	0.0954406	37.3363	3.5634	2
12	41	34	59	0.106592	44.7884	4.77408	2
30	41	78	59	0.0853422	67.838	5.78945	2
7	32	47	82	0.0817796	62.0806	5.07693	2
2	24	48	76	0.0631201	60.3987	3.81237	2
25	41	73	59	0.0693967	65.6277	4.55435	2
7	20	47	34	0.121415	39.975	4.85355	2
34	38	30	57	0.127037	41.3521	5.25327	2
10	33	42	62	0.0648503	51.0294	3.30927	2
4	43	34	27	0.125557	30.2985	3.80418	2
3	42	63	65	0.0489984	63.9922	3.13551	2
22	24	41	76	0.0715491	55.8211	3.99395	2
8	28	24	29	0.169909	26.3818	4.4825	2
39	44	63	65	0.070128	63.9922	4.48765	2
7	13	47	23	0.151591	32.8786	4.9841	2
12	35	34	75	0.0865559	50.4975	4.37086	2
27	34	11	30	0.301016	18.1659	5.46823	2
7	39	47	63	0.0654024	54.4151	3.55887	2
33	39	62	63	0.0993442	62.498	6.20881	2
9	21	5	47	0.261775	15.3297	4.01293	2
36	38	68	57	0.0681026	62.2575	4.2399	2
1	33	76	62	0.0557269	68.644	3.82531	2
39	42	63	65	0.0699238	63.9922	4.47457	2
2	13	48	23	0.0842778	33.2265	2.80026	2
15	35	49	75	0.0509899	60.6218	3.0911	2
10	16	42	15	0.162795	25.0998	4.08612	2
25	44	73	65	0.050212	68.884	3.4588	2
4	7	34	47	0.147531	39.975	5.89755	2
22	44	41	65	0.0704699	51.6236	3.63791	2
1	26	76	15	0.109537	33.7639	3.69841	2
6	7	41	47	0.110197	43.8976	4.83737	2
31	36	59	68	0.0541179	63.3404	3.42784	2
1	25	76	73	0.0694359	74.4849	5.17192	2
20	37	34	60	0.0900234	45.1664	4.06603	2
10	25	42	73	0.0743526	55.3715	4.11701	2
8	24	24	76	0.0882736	42.7083	3.77002	2
22	40	41	95	0.0671476	62.4099	4.19068	2
38	39	57	63	0.0731487	59.925	4.38343	2
5	41	20	59	0.131271	34.3511	4.50929	2
2	4	48	34	0.0994162	40.398	4.01622	2
8	10	24	42	0.179212	31.749	5.6898	2
23	42	39	65	0.102435	50.3488	5.15748	2
13	34	23	30	0.195683	26.2679	5.14017	2
1	7	76	47	0.0640303	59.7662	3.82685	2
3	38	63	57	0.0687629	59.925	4.12062	2
2	43	48	27	0.112585	36	4.05306	2
22	29	41	49	0.080985	44.8219	3.6299	2
25	29	73	49	0.0782301	59.808	4.67879	2
21	31	47	59	0.072479	52.6593	3.81669	2
10	34	42	30	0.167346	35.4965	5.94021	2
22	24	41	76	0.0783721	55.8211	4.37482	2
25	42	73	65	0.0613764	68.884	4.22785	2
40	44	95	65	0.0525806	78.5812	4.13184	2
4	28	34	29	0.148883	31.4006	4.67501	2
3	25	63	73	0.0551678	67.8159	3.74126	2
1	18	76	86	0.0571986	80.8455	4.62425	2
32	40	82	95	0.0382871	88.261	3.37925	2
8	12	24	34	0.143629	28.5657	4.10287	2
32	37	82	60	0.0489078	70.1427	3.43052	2
1	18	76	86	0.0762475	80.8455	6.16427	2
29	42	49	65	0.100701	56.4358	5.68316	2
22	41	41	59	0.070021	49.1833	3.44386	2
21	41	47	59	0.113159	52.6593	5.95885	2
3	40	63	95	0.0501355	77.3628	3.87862	2
3	44	63	65	0.0814212	63.9922	5.21032	2
12	24	34	76	0.0785617	50.8331	3.99353	2
3	21	63	47	0.100443	54.4151	5.46562	2
25	32	73	82	0.0633123	77.3692	4.89842	2
3	40	63	95	0.0743698	77.3628	5.75346	2
18	44	86	65	0.0555671	74.7663	4.15455	2
1	30	76	78	0.0443722	76.9935	3.41637	2
5	16	20	15	0.270032	17.3205	4.6771	2
20	30	34	78	0.0857821	51.4976	4.41757	2
41	44	59	65	0.0698332	61.9274	4.32459	2
28	44	29	65	0.0844936	43.4166	3.66842	2
29	38	49	57	0.0794749	52.8488	4.20016	2
20	43	34	27	0.127711	30.2985	3.86945	2
4	30	34	78	0.0900859	51.4976	4.6392	2
20	32	34	82	0.0761675	52.8015	4.02176	2
21	22	47	41	0.0795711	43.8976	3.49298	2
9	21	5	47	0.264705	15.3297	4.05785	2
7	10	47	42	0.0952813	44.4297	4.23332	2
33	42	62	65	0.0793411	63.4823	5.03675	2
22	40	41	95	0.0718379	62.4099	4.4834	2
22	43	41	27	0.164941	33.2716	5.48787	2
6	12	41	34	0.0954061	37.3363	3.56211	2
21	34	47	30	0.129412	37.55	4.85941	2
13	41	23	59	0.144127	36.8375	5.30926	2
22	41	41	59	0.0855802	49.1833	4.20912	2
4	8	34	24	0.187145	28.5657	5.34593	2
2	4	48	34	0.10162	40.398	4.10525	2
2	4	48	34	0.0936653	40.398	3.78389	2
3	41	63	59	0.0724385	60.9672	4.41637	2
7	11	47	13	0.175939	24.7184	4.34893	2
28	37	29	60	0.103352	41.7133	4.31116	2
1	41	76	59	0.0622445	66.9627	4.16806	2
16	44	15	65	0.152501	31.225	4.76185	2
21	44	47	65	0.0702327	55.2721	3.8819	2
18	21	86	47	0.0701316	63.5767	4.45874	2
12	23	34	39	0.0987221	36.4143	3.59489	2
3	37	63	60	0.0650687	61.4817	4.00054	2
13	20	23	34	0.189401	27.9643	5.29645	2
30	40	78	95	0.0367515	86.0814	3.16362	2
25	38	73	57	0.0640044	64.5058	4.12866	2
23	33	39	62	0.0959619	49.1732	4.71875	2
22	36	41	68	0.0733271	52.8015	3.87178	2
3	39	63	63	0.0593646	63	3.73997	2
24	37	76	60	0.0532641	67.5278	3.5968	2
31	39	59	63	0.0520608	60.9672	3.174	2
25	42	73	65	0.0537406	68.884	3.70187	2
24	44	76	65	0.0521679	70.2851	3.66663	2
4	38	34	57	0.0951615	44.0227	4.18927	2
7	41	47	59	0.132502	52.6593	6.97746	2
13	21	23	47	0.145697	32.8786	4.79031	2
15	44	49	65	0.0593077	56.4358	3.34708	2
22	31	41	59	0.0855254	49.1833	4.20643	2
7	43	47	27	0.119857	35.623	4.26968	2
15	30	49	78	0.0463587	61.8223	2.866	2
13	28	23	29	0.15899	25.8263	4.10613	2
21	42	47	65	0.0954467	55.2721	5.27554	2
14	36	22	68	0.115021	38.6782	4.44879	2
1	30	76	78	0.0522283	76.9935	4.02124	2
36	42	68	65	0.0573101	66.4831	3.81015	2
4	6	34	41	0.122406	37.3363	4.57018	2
32	39	82	63	0.0476103	71.8749	3.42199	2
1	29	76	49	0.0881258	61.0246	5.37784	2
7	37	47	60	0.0773788	53.1037	4.1091	2
3	33	63	62	0.0615918	62.498	3.84936	2
20	41	34	59	0.133885	44.7884	5.99647	2
40	41	95	59	0.0533556	74.8665	3.99455	2
1	12	76	34	0.0746342	50.8331	3.79388	2
29	44	49	65	0.0900055	56.4358	5.07953	2
19	28	10	29	0.223153	17.0294	3.80016	2
37	42	60	65	0.0609641	62.45	3.80721	2
41	42	59	65	0.0538448	61.9274	3.33447	2
30	35	78	75	0.0628742	76.4853	4.80895	2
18	22	86	41	0.0829599	59.3801	4.92617	2
18	22	86	41	0.048037	59.3801	2.85245	2
29	38	49	57	0.108029	52.8488	5.70922	2
23	31	39	59	0.0961468	47.9687	4.61204	2
22	26	41	15	0.12381	24.7992	3.07038	2
28	29	29	49	0.107269	37.6962	4.04363	2
5	21	20	47	0.130902	30.6594	4.01338	2
35	40	75	95	0.0445905	84.4097	3.76387	2
36	42	68	65	0.0649794	66.4831	4.32003	2
1	18	76	86	0.0365158	80.8455	2.95214	2
39	41	63	59	0.0838946	60.9672	5.11482	2
38	43	57	27	0.118069	39.2301	4.63185	2
21	23	47	39	0.0816541	42.8135	3.4959	2
22	23	41	39	0.0996715	39.9875	3.98561	2
33	43	62	27	0.112526	40.9145	4.60396	2
19	20	10	34	0.228808	18.4391	4.21901	2
14	34	22	30	0.139357	25.6905	3.58014	2
39	44	63	65	0.090415	63.9922	5.78586	2
10	25	42	73	0.0507297	55.3715	2.80898	2
8	31	24	59	0.104741	37.6298	3.94137	2
2	10	48	42	0.0890252	44.8999	3.99722	2
22	39	41	63	0.0877645	50.8232	4.46048	2
18	41	86	59	0.0541066	71.232	3.85412	2
10	43	42	27	0.11004	33.6749	3.70558	2
15	30	49	78	0.0692033	61.8223	4.27831	2
3	31	63	59	0.049389	60.9672	3.01111	2
2	38	48	57	0.0694134	52.3068	3.63079	2
12	32	34	82	0.0794538	52.8015	4.19528	2
2	26	48	15	0.15741	26.8328	4.22376	2
34	37	30	60	0.0925047	42.4264	3.92464	2
21	40	47	95	0.0528736	66.8207	3.53305	2
3	22	63	41	0.0803651	50.8232	4.08441	2
23	37	39	60	0.0804573	48.3735	3.892	2
33	38	62	57	0.0750578	59.4475	4.462	2
23	42	39	65	0.0863717	50.3488	4.34871	2
21	22	47	41	0.072916	43.8976	3.20084	2
25	32	73	82	0.0520372	77.3692	4.02608	2
18	37	86	60	0.0536215	71.8331	3.8518	2
4	14	34	22	0.214532	27.3496	5.86737	2
4	28	34	29	0.144611	31.4006	4.54089	2
18	36	86	68	0.0590243	76.4722	4.51372	2
4	23	34	39	0.09138	36.4143	3.32754	2
16	28	15	29	0.179875	20.8567	3.75158	2
15	25	49	73	0.075714	59.808	4.52831	2
7	16	47	15	0.157437	26.5518	4.18023	2
3	29	63	49	0.0630285	55.5608	3.50191	2
30	37	78	60	0.0764348	68.4105	5.22894	2
13	23	23	39	0.12618	29.95	3.77907	2
7	10	47	42	0.0676936	44.4297	3.00761	2
35	41	75	59	0.0640099	66.5207	4.25798	2
3	21	63	47	0.0786768	54.4151	4.2812	2
3	4	63	34	0.0879074	46.2817	4.06851	2
4	41	34	59	0.0934967	44.7884	4.18757	2
1	2	76	48	0.0665218	60.3987	4.01783	2
22	25	41	73	0.081009	54.7083	4.43187	2
15	29	49	49	0.115005	49	5.63525	2
2	3	48	63	0.0822057	54.9909	4.52057	2
1	3	76	63	0.0480947	69.1954	3.32793	2
41	44	59	65	0.0666157	61.9274	4.12533	2
29	38	49	57	0.0625183	52.8488	3.30402	2
23	40	39	95	0.0916034	60.8687	5.57578	2
38	39	57	63	0.0649262	59.925	3.8907	2
32	35	82	75	0.0554645	78.4219	4.34963	2
4	34	34	30	0.193186	31.9374	6.16987	2
18	44	86	65	0.0577363	74.7663	4.31673	2
7	10	47	42	0.121563	44.4297	5.40101	2
6	32	41	82	0.0490727	57.9828	2.84537	2
2	5	48	20	0.158076	30.9839	4.8978	2
20	24	34	76	0.0737913	50.8331	3.75104	2
18	40	86	95	0.0571528	90.3881	5.16593	2
18	30	86	78	0.0507385	81.9024	4.1556	2
10	23	42	39	0.104516	40.4722	4.22998	2
7	41	47	59	0.0990012	52.6593	5.21333	2
33	38	62	57	0.0486743	59.4475	2.89356	2
5	43	20	27	0.169118	23.2379	3.92996	2
5	43	20	27	0.187202	23.2379	4.35018	2
1	25	76	73	0.0413672	74.4849	3.08123	2
24	26	76	15	0.122363	33.7639	4.13145	2
3	12	63	34	0.0861168	46.2817	3.98564	2
28	34	29	30	0.155326	29.4958	4.58146	2
8	21	24	47	0.13371	33.5857	4.49076	2
33	38	62	57	0.0780808	59.4475	4.64171	2
2	3	48	63	0.0991706	54.9909	5.45348	2
7	36	47	68	0.0861167	56.5332	4.86845	2
1	33	76	62	0.0549607	68.644	3.77272	2
10	14	42	22	0.163699	30.3974	4.97603	2
15	29	49	49	0.0777094	49	3.80776	2
3	31	63	59	0.0696601	60.9672	4.24698	2
15	43	49	27	0.117057	36.3731	4.25773	2
2	22	48	41	0.100416	44.3621	4.45465	2
6	35	41	75	0.112708	55.4527	6.24999	2
1	32	76	82	0.047066	78.943	3.71553	2
21	35	47	75	0.066268	59.3717	3.93444	2
7	28	47	29	0.0997575	36.9188	3.68293	2
21	31	47	59	0.0804357	52.6593	4.23569	2
5	33	20	62	0.113419	35.2136	3.99388	2
33	38	62	57	0.0689345	59.4475	4.09798	2
23	30	39	78	0.0702906	55.1543	3.87683	2
12	42	34	65	0.0777661	47.0106	3.65583	2
3	36	63	68	0.0616954	65.4523	4.0381	2
33	41	62	59	0.0899382	60.4814	5.43959	2
40	44	95	65	0.0562607	78.5812	4.42103	2
29	39	49	63	0.0931488	55.5608	5.17542	2
4	33	34	62	0.107823	45.913	4.95048	2
21	39	47	63	0.0691307	54.4151	3.76175	2
22	44	41	65	0.11195	51.6236	5.77929	2
7	41	47	59	0.0775134	52.6593	4.0818	2
29	41	49	59	0.0790105	53.768	4.24824	2
20	42	34	65	0.088847	47.0106	4.17675	2
31	37	59	60	0.0700293	59.4979	4.1666	2
18	37	86	60	0.0594381	71.8331	4.26962	2
10	30	42	78	0.0783231	57.2364	4.48293	2
31	37	59	60	0.064493	59.4979	3.8372	2
20	36	34	68	0.0833702	48.0833	4.00871	2
4	30	34	78	0.0797193	51.4976	4.10535	2
31	44	59	65	0.0683847	61.9274	4.23489	2
10	39	42	63	0.0679606	51.4393	3.49584	2
20	21	34	47	0.136146	39.975	5.44243	2
3	24	63	76	0.0496072	69.1954	3.43259	2
22	39	41	63	0.072163	50.8232	3.66756	2
18	21	86	47	0.043025	63.5767	2.73539	2
2	38	48	57	0.0957053	52.3068	5.00604	2
20	23	34	39	0.113701	36.4143	4.14033	2
5	25	20	73	0.126399	38.2099	4.82971	2
10	35	42	75	0.0634699	56.1249	3.56224	2
6	38	41	57	0.101919	48.3425	4.92704	2
3	37	63	60	0.0919274	61.4817	5.65185	2
4	22	34	41	0.117659	37.3363	4.39294	2
2	22	48	41	0.0760956	44.3621	3.37576	2
1	36	76	68	0.049402	71.8888	3.55145	2
4	16	34	15	0.275774	22.5832	6.22785	2
15	44	49	65	0.0790528	56.4358	4.46141	2
10	22	42	41	0.130187	41.497	5.40237	2
1	24	76	76	0.0581293	76	4.41782	2
22	33	41	62	0.0786524	50.4183	3.96552	2
3	10	63	42	0.0907481	51.4393	4.66802	2
1	24	76	76	0.0560508	76	4.25986	2
35	41	75	59	0.0572047	66.5207	3.8053	2
25	38	73	57	0.0608566	64.5058	3.9256	2
8	12	24	34	0.145755	28.5657	4.16359	2
28	39	29	63	0.091012	42.7434	3.89016	2
12	40	34	95	0.086259	56.8331	4.90237	2
21	25	47	73	0.0850162	58.5747	4.9798	2
7	30	47	78	0.0672514	60.5475	4.0719	2
34	38	30	57	0.121422	41.3521	5.02105	2
1	18	76	86	0.0610612	80.8455	4.93652	2
25	30	73	78	0.0576453	75.4586	4.34983	2
36	37	68	60	0.0527285	63.8749	3.36803	2
39	42	63	65	0.0598691	63.9922	3.83116	2
15	36	49	68	0.0781643	57.7235	4.51191	2
25	31	73	59	0.0609048	65.6277	3.99704	2
4	21	34	47	0.143149	39.975	5.72239	2
32	44	82	65	0.063881	73.0068	4.66375	2
29	40	49	95	0.0588285	68.2276	4.01373	2
8	36	24	68	0.112215	40.398	4.53327	2
2	7	48	47	0.0865137	47.4974	4.10917	2
5	22	20	41	0.124169	28.6356	3.55566	2
22	43	41	27	0.121754	33.2716	4.05094	2
21	33	47	62	0.0902366	53.9815	4.87111	2
5	7	20	47	0.165085	30.6594	5.06142	2
7	38	47	57	0.0880705	51.7591	4.55845	2
8	22	24	41	0.134369	31.3688	4.21498	2
29	33	49	62	0.101327	55.1181	5.58496	2
7	33	47	62	0.0629831	53.9815	3.39992	2
7	8	47	24	0.0887954	33.5857	2.98226	2
1	3	76	63	0.067762	69.1954	4.68882	2
4	39	34	63	0.0705042	46.2817	3.26306	2
1	3	76	63	0.0540119	69.1954	3.73737	2
39	40	63	95	0.0453518	77.3628	3.50854	2
7	24	47	76	0.0602124	59.7662	3.59866	2
15	30	49	78	0.0691037	61.8223	4.27215	2
29	34	49	30	0.0989301	38.3406	3.79304	2
25	44	73	65	0.0592924	68.884	4.0843	2
10	21	42	47	0.0848716	44.4297	3.77082	2
7	9	47	5	0.251667	15.3297	3.85799	2
1	2	76	48	0.0571787	60.3987	3.45352	2
7	28	47	29	0.122	36.9188	4.50408	2
23	35	39	75	0.0719259	54.0833	3.88999	2
36	41	68	59	0.0644389	63.3404	4.08158	2
1	28	76	29	0.112021	46.9468	5.25901	2
29	33	49	62	0.0741669	55.1181	4.08794	2
14	41	22	59	0.105783	36.0278	3.81112	2
3	6	63	41	0.120562	50.8232	6.12735	2
8	29	24	49	0.0776166	34.2929	2.66169	2
7	36	47	68	0.0743414	56.5332	4.20275	2
5	41	20	59	0.134975	34.3511	4.63653	2
4	37	34	60	0.0819328	45.1664	3.70061	2
2	20	48	34	0.101272	40.398	4.09119	2
13	24	23	76	0.131281	41.8091	5.48873	2
3	38	63	57	0.0552285	59.925	3.30957	2
6	42	41	65	0.0745572	51.6236	3.84891	2
7	21	47	47	0.0995626	47	4.67944	2
8	38	24	57	0.118146	36.9865	4.36981	2
3	32	63	82	0.086245	71.8749	6.19885	2
40	44	95	65	0.0449692	78.5812	3.53374	2
28	31	29	59	0.139368	41.3642	5.76483	2
41	44	59	65	0.0595788	61.9274	3.68956	2
12	20	34	34	0.126545	34	4.30252	2
13	42	23	65	0.139264	38.6652	5.38467	2
2	25	48	73	0.0538193	59.1946	3.18581	2
30	43	78	27	0.0879261	45.8912	4.03503	2
35	39	75	63	0.069186	68.7386	4.75575	2
29	39	49	63	0.0610035	55.5608	3.3894	2
38	40	57	95	0.0537628	73.5867	3.95623	2
20	43	34	27	0.190412	30.2985	5.76921	2
1	3	76	63	0.0592651	69.1954	4.10087	2
6	26	41	15	0.18355	24.7992	4.5519	2
31	44	59	65	0.088685	61.9274	5.49203	2
14	42	22	65	0.125028	37.8153	4.72796	2
2	13	48	23	0.146724	33.2265	4.87511	2
33	37	62	60	0.0537655	60.9918	3.27925	2
[truncated: 4,001 more rows]
